# Supplementary material for: Volatilomics Reveals Potential Biomarkers for Identification of Renal Cell Carcinoma: An In Vitro Approach
Source: Metabolites. 2020 Apr 27;10(5):174. doi: 10.3390/metabo10050174 (PMC7281256; doi:10.3390/metabo10050174)
Supplement: Supplementary file 1 [file metabolites-10-00174-s001.zip]

Archive with 6 entries (5 files):
- Supplementary Material/
- __MACOSX/._Supplementary Material
- Supplementary Material/Supplementary material.docx
- __MACOSX/Supplementary Material/._Supplementary material.docx
- Supplementary Material/In vitro RCC data.xlsx
- __MACOSX/Supplementary Material/._In vitro RCC data.xlsx
