# Supplementary material for: Volatilomics Reveals Potential Biomarkers for Identification of Renal Cell Carcinoma: An In Vitro Approach
Source: Metabolites. 2020 Apr 27;10(5):174. doi: 10.3390/metabo10050174 (PMC7281256; doi:10.3390/metabo10050174)
Supplement: Supplementary file 1 [file metabolites-10-00174-s001.zip › Supplementary Material/In vitro RCC data.xlsx]

## Sheet: Supplementary material of
Volatilomics reveals potential biomarkers for identification of renal cell carcinoma: an in vitro approach. Metabolites. Amaro
F.; Pinto, J.; Rocha, S.; Araújo, A.M.; Miranda-Gonçalves, V.; Jerónimo, C.; Henrique, R.; Bastos, M.L.; Carvalho, M. and Guedes
de Pinho, P.. Corresponding authors: Filipa Amaro(a) (famaro@ff.up.pt), Joana Pinto(a) (jipinto@ff.up.pt) and Márcia Carvalho(a, b)
(mcarv@ufp.edu.pt). (a) UCIBIO/REQUIMTE, Laboratory of Toxicology, Faculty of Pharmacy, University of Porto, Rua Jorge
Viterbo Ferreira, 228, 4050-313, Porto, Portugal; (b) UFP Energy, Environment and Health Research Unit (FP-ENAS), University
Fernando Pessoa, Praça Nove de Abril, 349, 4249-004, Porto, Portugal

## Sheet: In vitro RCC - VOCs
row ID	row m/z	row retention time	769-P_n11	769-P_n10	769-P_n12	769-P_n13	769-P_n14	769-P_n1	769-P_n3	769-P_n4	769-P_n5	769-P_n6	769-P_n7	769-P_n8	769-P_n9	786-O_n10	786-O_n11	786-O_n12	786-O_n13	786-O_n14	786-O_n1	786-O_n2	786-O_n3	786-O_n4	786-O_n5	786-O_n6	786-O_n7	786-O_n8	786-O_n9	ACHN_n10	ACHN_n11	ACHN_n12	ACHN_n1	ACHN_n2	ACHN_n3	ACHN_n4	ACHN_n5	ACHN_n6	ACHN_n7	ACHN_n8	ACHN_n9	HK-2_n10	HK-2_n11	HK-2_n12	HK-2_n1	HK-2_n2	HK-2_n3	HK-2_n4	HK-2_n5
311	75.0198	2.00456	0.00154141	0.000901975	0.000777737	0.00118191	0.000884182	0.000470128	0.00034494	0.00043046	0.000110704	0.000637014	0.000369109	0.000589435	0.00100187	0.00067841	0.000473948	0.000649069	0.000829636	0.000865871	0.00046249	0.000764935	0.000548198	0.000243529	0.000603916	0.000230102	8.10894e-05	0.00105473	0.00094263	0.000895371	0.000880104	0.000858548	0.000382747	0.0008862	0.000502662	0.000654174	0.000497152	0.000548433	0.00101475	0.000831751	0.00116632	0.00056016	0.000356173	0.000711301	0.00061469	0.000630473	0.00012742	0.000742515	0.000567386
328	76.0976	2.00688	0.000196228	0.000157976	0.000137756	0.00020401	0.000189042	0.000115148	0.000136493	0.000185609	7.22916e-05	0.000145727	0.000157341	0.000156769	0.000164381	0.000117414	0.000169317	0.00015788	0.000126481	0.000155656	0.000170222	0.000144497	9.07917e-05	0.00013792	0.000226801	0.000316306	0.000107699	0.000148293	0.000146754	0.000147802	0.000185556	0.000168975	0.000154588	0.000190643	0.000155957	0.000164103	0.000128407	0.000295582	0.00010843	0.000137384	0.000147264	0.00016978	0.000202107	0.000129237	0.000122052	0.000153693	0.000102199	0.000160503	0.000119386
296	73.0702	2.01247	0.000126906	0.000298198	0.000179064	0.000261159	0.000211426	8.20297e-05	5.64943e-05	8.231e-05	1.63707e-05	0.000112156	4.16403e-05	0.000228651	5.82094e-05	0.000108935	0.000125267	0.000187734	0.000200614	0.000210978	0.000227812	3.98105e-05	0.000280747	3.73327e-05	0.000250539	0.000104591	1.95705e-05	0.000210067	0.000513333	4.64071e-05	3.77149e-05	4.77677e-05	2.32726e-05	4.97726e-05	7.41628e-05	3.84109e-05	2.2178e-05	7.00619e-05	5.81752e-05	4.44828e-05	9.42995e-05	8.99554e-05	3.46268e-05	4.87709e-05	0.000237828	0.000103739	1.64729e-05	0.00019359	0.000150583
1556	57.1746	2.01907	6.94098e-05	8.88038e-05	5.4634e-05	9.68584e-05	8.7624e-05	2.81605e-05	6.09404e-05	7.20346e-05	2.18475e-05	5.10188e-05	3.92646e-05	8.73253e-05	5.99221e-05	4.32765e-05	6.78021e-05	9.00253e-05	5.61888e-05	9.65775e-05	0.000111011	4.59993e-05	8.62486e-05	6.41332e-05	8.5399e-05	6.38327e-05	3.69882e-05	8.37009e-05	0.000132339	3.71855e-05	5.03208e-05	4.06587e-05	4.45313e-05	3.99986e-05	5.01492e-05	4.04636e-05	3.75162e-05	8.1971e-05	3.56367e-05	3.56021e-05	4.06924e-05	5.07218e-05	8.94781e-05	4.43907e-05	8.11938e-05	5.52701e-05	4.16636e-05	6.55234e-05	4.85419e-05
1062	69.1015	2.10925	0.0001784	0.000196747	0.00017064	0.000236991	0.000132965	0.000130556	0.000215825	0.000213673	0.000103991	0.000144796	0.000158421	0.000169861	0.000113409	0.000124596	0.000283708	0.000196229	0.000148676	0.000275411	0.000234216	0.000114668	0.000209557	0.000175453	0.000203135	0.00012443	0.00011561	0.000133652	0.000244497	9.14002e-05	0.000131242	9.79963e-05	0.000203007	9.47613e-05	0.000194942	0.000172229	0.000114349	0.000153324	8.67809e-05	7.78767e-05	0.000103494	0.000187063	0.000194837	0.000123482	0.000118878	0.000153797	7.78576e-05	0.000153706	0.000189114
1559	84.1126	2.11968	7.11153e-05	0.000110711	8.32829e-05	8.93693e-05	8.32626e-05	4.73553e-05	8.89878e-05	3.91347e-05	2.1993e-05	5.78863e-05	5.47823e-05	9.68864e-05	3.13154e-05	5.28497e-05	6.91931e-05	7.18937e-05	4.86397e-05	9.6806e-05	0.000130873	2.68994e-05	0.000147487	3.38756e-05	0.000119448	9.43906e-05	3.10061e-05	9.62004e-05	0.000219905	2.54642e-05	4.39506e-05	3.50407e-05	3.16527e-05	2.67166e-05	5.31292e-05	3.61515e-05	9.94148e-06	3.77877e-05	2.80583e-05	2.72825e-05	2.37724e-05	6.00921e-05	4.93131e-05	3.51718e-05	8.11776e-05	5.1084e-05	2.86588e-05	8.72358e-05	7.98268e-05
1510	55.1292	2.13015	0.000295634	0.000278633	0.000280447	0.00026314	0.000365118	0.000224152	0.0003201	0.000362225	0.000224747	0.000333101	0.000291505	0.000376708	0.000219876	0.000184251	0.00035513	0.000273698	0.000263647	0.000389266	0.000442946	0.000182382	0.000325686	0.000329916	0.000342674	0.000413667	0.000146993	0.000275607	0.000407386	0.000221325	0.000282814	0.000154382	0.000315422	0.000178105	0.000314031	0.000290643	0.000253782	0.000266116	0.000175902	0.000205954	0.000160045	0.000345877	0.000411569	0.000223683	0.000262214	0.000231782	0.000201562	0.000312891	0.000275578
1321	53.1186	2.13379	7.46951e-05	8.65917e-05	7.35273e-05	8.5071e-05	0.000111443	5.92435e-05	0.000115812	0.00010937	5.76271e-05	9.0927e-05	8.77322e-05	0.000108827	5.46061e-05	7.38364e-05	9.59148e-05	6.5941e-05	7.54521e-05	0.000136149	0.000135616	4.56032e-05	0.000111319	9.15085e-05	8.44098e-05	0.000101783	5.19624e-05	9.11013e-05	0.000118757	4.89647e-05	4.85444e-05	5.22014e-05	8.56766e-05	3.30503e-05	9.08278e-05	7.31056e-05	5.69156e-05	5.30662e-05	4.38416e-05	5.84833e-05	4.84855e-05	8.63076e-05	0.000106678	6.81975e-05	6.50584e-05	7.04831e-05	5.62215e-05	9.16069e-05	6.97986e-05
84	56.1726	2.15103	0.000451725	0.000393465	0.000332101	0.000358387	0.000423964	0.000352531	0.000364131	0.000377398	0.000209189	0.000272283	0.000316241	0.000435809	0.000277289	0.000249732	0.000411338	0.000360439	0.000259297	0.000502532	0.000530563	0.000213409	0.000598251	0.000289594	0.000457983	0.000327335	0.000223977	0.000356568	0.000775855	0.000210011	0.000290598	0.000256559	0.000260106	0.000202793	0.000284655	0.000279778	0.000176424	0.000261459	0.000179796	0.000210728	0.000203044	0.000418831	0.000279285	0.000245489	0.00032036	0.000306021	0.000213202	0.000378321	0.000314347
873	72.0775	2.16388	0.000163421	0.000141095	0.000137101	0.000139983	0.00015775	0.000209329	0.000206812	0.000264264	0.000152128	0.000164118	0.000183072	0.000156254	0.000185475	0.000138228	0.000110247	0.000224275	0.000141352	0.000189287	0.000216283	0.000152401	0.000153263	0.000258081	0.000154258	0.00019536	0.000157263	0.000130115	0.000132224	0.000148785	0.000211901	0.00013638	0.000244511	0.000124245	0.000153673	0.000234637	0.000197279	0.000186616	0.000150706	0.000138744	0.0001769	0.000247699	0.000301091	0.000237055	0.000162291	0.0001696	0.000152415	0.000210065	0.000221756
1771	234.881	2.2646	0.000108872	0.000150641	0.000131566	0.000196661	0.000419171	8.6633e-05	0.000332345	0.00117849	0.000136445	0.000146116	0.000774093	0.000978688	0.000263449	9.84295e-05	0.000652538	0.000192426	0.000132155	0.000511169	0.00125098	0.000162096	8.91443e-05	0.000815368	0.000107062	0.000151237	0.000123031	8.63087e-05	7.50112e-05	0.000121204	0.000260715	0.000112892	0.00108339	0.000133185	0.000905445	0.00054209	0.000194967	0.000257868	0.000106761	0.000170827	9.08998e-05	0.000542959	0.00112263	0.000103361	8.6905e-05	0.000177523	0.00011398	0.000244159	0.000115025
157	61.0598	2.27902	0.000776024	0.000499071	0.000767255	0.000813172	0.00072093	0.000234318	0.000321804	0.00039775	0.000361165	0.000328612	0.000529769	0.000552157	0.000482283	0.000377567	0.000576332	0.000562917	0.000551288	0.000673249	0.000309736	0.000228758	0.0002628	0.000368508	0.000327744	0.000266931	0.000417721	0.000351795	0.000382902	0.000956692	0.000974743	0.000566168	0.000420684	0.000292243	0.000327992	0.000881089	0.000615174	0.00062851	0.000528747	0.000385714	0.0004223	0.0010965	0.0011581	0.000698346	0.00040557	0.000447878	0.000729336	0.00039306	0.000385422
238	70.0678	2.2792	0.000614077	0.000457585	0.000687143	0.000696061	0.000655174	0.000295164	0.000324585	0.000411057	0.000405096	0.000316233	0.000502713	0.000491021	0.000534285	0.000406451	0.000582858	0.000549809	0.000576178	0.000748368	0.000498332	0.000267505	0.00022454	0.00043529	0.000321088	0.000296602	0.000465967	0.000436411	0.000365915	0.000865989	0.0009015	0.000473316	0.000452519	0.000340997	0.000470476	0.000843962	0.000588153	0.000670926	0.000420956	0.00040048	0.00035	0.00103246	0.00122933	0.000654873	0.000304563	0.000389443	0.000596777	0.000348669	0.000320985
1600	73.0451	2.28059	0.000169533	0.000122988	0.000167027	0.000158848	0.000152033	5.45063e-05	7.62897e-05	0.000108609	8.0318e-05	6.41787e-05	0.000107381	0.000113917	8.03222e-05	0.000108093	0.000139209	0.000128503	0.000108437	0.000125241	0.000120273	6.21085e-05	6.32052e-05	9.74346e-05	8.72981e-05	8.48677e-05	0.000102043	9.08472e-05	0.000108958	0.000181302	0.000134719	0.000113243	0.000109846	5.8072e-05	0.000111997	0.000181031	0.00011868	0.000116023	7.60091e-05	7.11353e-05	8.43558e-05	0.000211739	0.00022759	0.000106411	7.16379e-05	0.000102665	0.000150536	9.62354e-05	8.87246e-05
102	57.1484	2.28209	0.000721421	0.00147079	0.0011666	0.00102218	0.00100006	0.000444814	0.000339163	0.000510226	0.000213065	0.000614876	0.000683622	0.00112834	0.000514027	0.000567338	0.000822036	0.00060536	0.000962791	0.00118059	0.00132326	0.000222112	0.00143354	0.00077285	0.00118615	0.000687593	0.000255701	0.000934528	0.00292832	0.000253618	0.000301109	0.000250282	0.000273359	0.000220128	0.000732113	0.000344846	0.000204369	0.000609911	0.000523649	0.000243235	0.000288926	0.00083351	0.00076373	0.000304653	0.00102638	0.000530493	0.000293445	0.000808562	0.00088213
437	88.0327	2.2932	0.000195209	0.000178488	0.000222665	0.000185891	0.000179896	7.37244e-05	8.48094e-05	0.000126542	8.56669e-05	0.000122216	0.000128347	0.000151768	9.68861e-05	0.000119643	0.000161865	0.000156552	0.00015921	0.000200212	0.000155255	7.07508e-05	0.000127389	0.000103653	0.00014264	0.000101636	7.84628e-05	0.000127845	0.000159387	0.000146241	0.000165772	0.000130585	0.00011598	7.24757e-05	0.000104428	0.000128623	0.000102772	0.000140039	9.88334e-05	0.000115418	0.000115554	0.000193707	0.000279503	0.000139163	0.000149608	0.000132614	0.000110693	0.000125736	0.000123791
1325	60.152	2.31855	0.00010875	0.000149822	0.00015265	0.00015706	0.000150761	7.13076e-05	4.57934e-05	6.18467e-05	3.48875e-05	9.34904e-05	9.36599e-05	0.000161212	3.21032e-05	7.34655e-05	0.000101003	6.34852e-05	0.000108142	0.000136568	0.000176198	2.6418e-05	0.000171952	3.02927e-05	0.000154896	0.000102379	2.88349e-05	0.000105035	0.000322792	4.65121e-05	5.02657e-05	5.10441e-05	5.84059e-05	5.29276e-05	7.96723e-05	6.39995e-05	3.77519e-05	4.45444e-05	4.65023e-05	3.93118e-05	4.6764e-05	9.39105e-05	5.82515e-05	7.70105e-05	0.000140351	6.60216e-05	4.76351e-05	0.000144432	0.000102864
827	50.2007	2.32357	0.000301215	0.000175754	0.000313912	0.000298725	0.000361831	0.000283405	0.000301459	0.000344328	0.000289581	0.000285079	0.000377851	0.000164507	0.000260896	0.000263416	0.00050236	0.000300128	0.000287946	0.000424955	0.000220544	0.000272896	0.000301643	0.000489477	0.000119781	0.000453194	0.000262462	0.000259078	0.000317705	0.000222896	0.000308477	0.000262622	0.000603663	0.000283773	0.00050314	0.000309068	0.000297424	0.000309348	0.000215127	0.000222962	0.000269671	0.000420957	0.000523571	0.000245938	0.000284979	0.000296558	0.000292514	0.000333134	0.000313958
432	87.0466	2.33152	0.00090832	0.00186467	0.00141169	0.0012363	0.0012183	0.000463162	0.000346196	0.00039184	7.87174e-05	0.000755974	0.000284531	0.00139622	0.000134827	0.000668321	0.000938509	0.000762739	0.00113805	0.00143014	0.00162027	0.000112012	0.00179015	0.000174335	0.00143095	0.000876714	0.000123106	0.00116521	0.00324341	0.000128662	9.29159e-05	0.000150748	2.56512e-05	0.000239448	0.00030285	5.83147e-05	2.08298e-05	0.000170038	0.000200515	0.000174436	0.000414256	0.000469308	0.000120821	0.000198038	0.00127866	0.000623307	2.2006e-05	0.00106157	0.000991562
1261	249.8	2.33348	9.38432e-05	0.000140194	0.000103613	0.000174078	0.000427198	6.71258e-05	0.000369025	0.0010543	0.000121194	0.000120854	0.000874107	0.00134803	0.000211597	7.92252e-05	0.00072942	0.000191224	9.44817e-05	0.00041767	0.00105956	0.000149879	6.08495e-05	0.000945439	5.30238e-05	9.11292e-05	8.98163e-05	5.93902e-05	5.35953e-05	9.4727e-05	0.000253496	8.79533e-05	0.000925497	9.93233e-05	0.000919515	0.000651757	0.000204161	0.000152897	8.15262e-05	0.000123846	6.57112e-05	0.000594277	0.00127733	9.85029e-05	7.64947e-05	0.000148074	0.000106624	0.000202485	0.000134724
134	59.0952	2.33371	0.00254395	0.00541076	0.0038073	0.00323647	0.00339265	0.00133086	0.000867935	0.00100672	0.000197695	0.00197423	0.000703009	0.00393862	0.000357241	0.0020963	0.00277312	0.00218508	0.0032837	0.00398921	0.00453017	0.000380264	0.00497258	0.000426317	0.00409677	0.00254429	0.000317748	0.00322545	0.00947346	0.00031881	0.000216981	0.000439245	6.34783e-05	0.000666436	0.000792393	0.000207461	4.6507e-05	0.000497325	0.00043647	0.000492005	0.00103737	0.00116213	0.000275925	0.000466685	0.003512	0.00170582	4.92258e-05	0.00313484	0.00277211
1427	67.0865	2.3427	0.000255789	0.000366644	0.000355634	0.000335206	0.000361987	0.000235992	0.000318983	0.000581911	0.000204395	0.000303329	0.000335638	0.00049711	0.000239978	0.000220951	0.000281564	0.000337276	0.000282391	0.000404532	0.000640682	0.000195085	0.000334229	0.000438691	0.000351988	0.00042089	0.000223867	0.000278766	0.000382715	0.000202214	0.000242504	0.000244016	0.000374229	0.000244654	0.000402686	0.000329183	0.000205035	0.00028259	0.000192223	0.000193814	0.000193669	0.000335526	0.000442055	0.000258341	0.00011963	0.00027133	0.000198979	0.000317326	0.000131388
831	53.1287	2.36222	0.000314385	0.000174972	0.000401617	0.000142161	0.000203351	0.000300664	0.000325479	0.000631518	0.000218209	0.000312117	0.000342866	0.000221686	0.000232247	0.000259336	0.000281383	0.000373296	0.000346902	0.000450331	0.000256135	0.000200914	0.000440762	0.000458511	0.000404745	0.00041231	0.000179362	0.000348091	0.000256089	0.000207976	0.000266914	0.000267414	0.0004053	0.000251456	0.000330249	0.000284016	0.000228215	0.000268346	0.000204884	0.000217831	0.000227663	0.000371076	0.00046848	0.000244104	0.000150571	0.000301191	0.000190766	0.000409879	0.00012813
406	83.0013	2.36534	0.000193074	0.000204864	0.000162848	0.000248157	0.000176176	0.000262194	0.000155194	0.000123011	0.000174548	0.000146644	0.000144037	0.000186563	8.64202e-05	0.000218334	0.000131997	0.000111816	0.000130017	0.000187434	0.000232471	0.000152148	0.000247538	0.000128373	0.000206046	0.000326245	0.000271394	0.00021028	0.000259015	0.000204054	0.000173921	0.000388446	9.34487e-05	0.000490265	0.000109406	0.000136322	9.49719e-05	0.000148507	0.000164811	0.000138987	0.000208597	0.000185022	0.000143534	0.000194188	0.000152463	0.000227943	6.50919e-05	0.000131147	0.000159558
1413	84.9031	2.36661	0.00012051	0.00010648	0.000110909	0.000110347	7.97344e-05	0.000170784	0.000108381	6.40978e-05	0.000105877	0.000122299	0.000127863	0.000115288	4.60656e-05	0.000133982	0.000108184	6.50803e-05	7.40144e-05	0.000108142	0.000191288	0.0001193	0.00014605	5.53188e-05	0.00015529	0.000218326	0.00019445	0.000131922	0.000182706	0.00011872	0.000100176	0.000207671	4.63371e-05	0.000307214	7.78293e-05	8.07759e-05	7.13713e-05	8.613e-05	9.91424e-05	6.57801e-05	0.000125254	8.36712e-05	7.461e-05	0.000106542	0.000107426	0.000145938	2.45203e-05	9.74798e-05	0.000102714
860	67.0886	2.37269	0.000233469	0.000188784	0.000145011	0.000138235	0.000293487	0.000207286	0.000262431	0.000522379	0.0001802	0.000270043	0.000280772	0.00019979	0.000200098	0.000168892	0.00010194	0.000140104	0.000110512	0.000155409	0.000282674	0.000185566	0.000184355	0.000390869	0.000293447	0.000354042	0.000164419	0.000253867	0.000188856	0.000188143	0.000188797	0.000203464	0.000300912	0.000221546	0.000351153	0.000230687	0.000204125	0.000212808	0.000169508	0.000182589	0.000156554	0.000251045	0.000380559	0.000221465	0.00026787	0.000232428	0.000165163	0.000253334	0.000303426
828	51.1473	2.38599	9.50256e-05	0.000132086	0.000104759	0.000112044	0.000127914	7.23812e-05	6.63731e-05	0.000193485	5.04967e-05	0.000100693	0.000133186	0.00020069	5.88778e-05	9.14869e-05	0.000152876	0.000111333	9.46658e-05	0.000158881	0.000215217	3.16984e-05	9.60707e-05	0.000170123	0.000116538	0.000100916	5.03375e-05	0.000120996	0.000130305	5.65756e-05	3.27852e-05	6.73432e-05	0.000117485	7.21112e-05	0.000138796	6.04236e-05	6.15566e-05	6.91003e-05	5.36127e-05	5.45731e-05	4.13293e-05	8.12085e-05	0.000176344	7.46708e-05	0.000117135	8.57485e-05	6.22217e-05	9.26527e-05	0.000108098
1059	68.1223	2.39307	6.80647e-05	0.000221454	0.000132054	0.000152996	0.000145689	5.09499e-05	4.64702e-05	0.000231187	3.03779e-05	0.000107132	8.12454e-05	0.000240092	4.4587e-05	7.64568e-05	0.000103592	0.000129471	0.000122269	0.000150859	0.000233017	5.03461e-05	0.000163593	0.000104866	0.000103836	0.000120867	2.86155e-05	0.000115796	0.000176967	3.26501e-05	2.69794e-05	3.27004e-05	5.63745e-05	3.98968e-05	0.000113689	4.15029e-05	4.11681e-05	5.20966e-05	5.02431e-05	4.03442e-05	5.44944e-05	6.85167e-05	8.84015e-05	5.05441e-05	0.000123109	8.76533e-05	2.84756e-05	0.000109481	9.6488e-05
121	58.1532	2.39565	0.000333518	0.000864132	0.000629668	0.000522028	0.000601554	0.00019824	0.000139199	0.00063506	4.03443e-05	0.000341496	0.000148094	0.000569032	0.000103747	0.000232494	0.000404437	0.000327933	0.000437863	0.00053712	0.000523527	7.7793e-05	0.000506799	0.000331402	0.000394378	0.000419801	6.01008e-05	0.000473093	0.00103919	5.39447e-05	5.3065e-05	0.000104656	7.99382e-05	0.000142822	0.000269834	4.63096e-05	5.15965e-05	8.60885e-05	8.44809e-05	9.4503e-05	0.000142499	0.000151631	8.90047e-05	9.19345e-05	0.000427511	0.000303284	8.32901e-05	0.000359571	0.000366895
838	56.1617	2.39608	0.000481607	0.00144624	0.000771944	0.000757548	0.000719098	0.000349028	0.000252718	0.000854601	0.000112506	0.000517355	0.00026691	0.00101381	0.000179135	0.000406429	0.000568954	0.000674112	0.000715891	0.000732697	0.00115703	0.00015405	0.00103583	0.000545672	0.000705373	0.000513281	0.000147781	0.000705959	0.00162138	0.000147369	0.000113761	0.000190571	0.000213638	0.000266085	0.000407445	0.000151257	0.00013433	0.000166509	0.000179692	0.000179502	0.000262283	0.000271992	0.000272319	0.000207812	0.000803044	0.00040681	0.000145413	0.000516973	0.000490045
871	71.0819	2.39609	0.000127915	0.00036577	0.000250313	0.000214587	0.000204029	9.35346e-05	6.82606e-05	0.000293347	3.73775e-05	0.00014712	8.37654e-05	0.000284427	4.87961e-05	0.000110796	0.000197312	0.000206006	0.000213294	0.000227569	0.000302008	5.18098e-05	0.000238868	0.000153786	0.000196458	0.000144959	3.91625e-05	0.000196956	0.000364065	4.87179e-05	4.80096e-05	6.40102e-05	6.35585e-05	6.62572e-05	0.000150368	3.89394e-05	4.01421e-05	5.11011e-05	4.98187e-05	6.7866e-05	7.15933e-05	8.34095e-05	8.5681e-05	6.30671e-05	0.000183574	0.000126572	3.31108e-05	0.000123718	0.000151684
1796	54.1197	2.39715	2.49941e-05	3.69468e-05	3.43757e-05	2.03972e-05	3.8763e-05	3.76854e-05	1.97724e-05	2.19688e-05	1.94279e-05	4.85893e-05	3.04079e-05	4.65615e-05	2.30554e-05	2.94759e-05	2.8042e-05	1.98457e-05	3.24352e-05	4.20701e-05	8.03688e-05	1.33172e-05	1.65927e-05	3.45282e-05	5.22339e-06	3.84599e-05	1.067e-05	1.63424e-05	5.0007e-05	1.36877e-05	1.39803e-05	2.1432e-05	3.35351e-05	2.0546e-05	2.12091e-05	1.21907e-05	1.05079e-05	9.07395e-06	8.21213e-06	2.55437e-05	1.75214e-05	1.72216e-05	4.44971e-05	1.11556e-05	3.5011e-05	2.35959e-05	1.4501e-05	3.40868e-05	2.15588e-05
1259	234.874	2.40075	0.000120281	0.000161169	0.000146724	0.000201517	0.000282884	0.000101195	0.00020032	0.000724762	0.000138188	0.000151458	0.000634017	0.00115783	0.000223031	8.68554e-05	0.000502023	0.00018536	0.000141535	0.000326646	0.00129703	0.000161365	9.03736e-05	0.000682228	0.000115327	0.000142539	0.000129471	9.17629e-05	7.86552e-05	0.000137934	0.000201575	0.00013881	0.000937627	0.000137327	0.000719068	0.00039956	0.000194841	0.000201035	0.0001014	0.000165419	0.000102627	0.000369845	0.000974158	0.000117511	9.89488e-05	0.00016448	0.000127688	0.00023217	0.000130282
1391	249.831	2.46016	7.628e-05	0.000109068	9.72154e-05	0.000121895	0.000174369	5.93387e-05	0.000160764	0.000977118	9.13131e-05	8.80144e-05	0.000485579	0.000921025	0.000128389	6.12866e-05	0.000353331	0.000115268	7.73959e-05	0.00017321	0.00118928	0.000119043	4.78059e-05	0.000506699	3.77943e-05	6.06035e-05	7.49858e-05	4.44628e-05	4.59414e-05	7.12677e-05	0.0001413	5.45636e-05	0.000812676	8.87415e-05	0.00055893	0.00022291	0.000132793	0.000103404	5.11378e-05	9.11233e-05	5.34777e-05	0.000208569	0.000796776	8.73649e-05	5.9848e-05	9.45083e-05	9.0751e-05	0.000125006	0.000100429
1807	70.1042	2.52196	9.04339e-05	9.49881e-05	8.60981e-05	0.000116936	6.58343e-05	4.74142e-05	6.86437e-05	0.0001136	6.66034e-05	7.89934e-05	6.13028e-05	0.000115776	7.66567e-05	6.84933e-05	9.19417e-05	8.21674e-05	8.86045e-05	0.000107211	0.000119166	5.18806e-05	6.63149e-05	7.46004e-05	7.60289e-05	9.23815e-05	6.22502e-05	8.36735e-05	8.17082e-05	8.70177e-05	0.000112811	7.19984e-05	0.000104326	8.64264e-05	6.20112e-05	8.50692e-05	6.00878e-05	8.69539e-05	5.81254e-05	6.53852e-05	5.04688e-05	0.000107191	9.61393e-05	8.31248e-05	7.12257e-05	7.98989e-05	7.78064e-05	5.52033e-05	8.15586e-05
291	73.0625	2.52829	0.000186285	0.000591484	0.000433812	0.000386504	0.000364471	0.000147382	0.000101402	0.000501946	4.95484e-05	0.000200529	0.000120549	0.000488661	9.45224e-05	0.000206389	0.000265208	0.000394549	0.000390193	0.000417338	0.000537286	6.05728e-05	0.000380561	0.000211608	0.000347009	0.000232634	5.64e-05	0.000376146	0.000587156	7.91313e-05	6.83991e-05	0.00011404	0.000129879	0.000180204	0.000247935	8.26456e-05	8.13853e-05	0.000125256	0.000104607	0.00014814	0.0002065	0.000162871	8.37153e-05	8.51542e-05	0.000448045	0.000234286	9.57508e-05	0.000266492	0.000326513
1679	59.0909	2.52873	0.0003227	0.000959501	0.000636513	0.000601742	0.000627312	0.000240205	0.000147665	0.000733103	3.88977e-05	0.000393856	0.000159067	0.000702457	0.000107367	0.000322494	0.000417765	0.000545551	0.000592595	0.000693596	0.000782525	8.00888e-05	0.000729271	0.00035211	0.00058892	0.000264345	5.25575e-05	0.000577877	0.00100924	4.25779e-05	4.96318e-05	0.000123532	0.000110672	0.000227761	0.000375894	7.99026e-05	6.879e-05	0.000161978	0.00020303	0.000196598	0.000325825	0.000157389	9.79524e-05	9.15847e-05	0.000690562	0.000319603	7.84112e-05	0.000394346	0.000418772
66	55.1277	2.5306	0.000290178	0.000583881	0.000520436	0.000380311	0.000476444	0.000254094	0.000249288	0.000715817	0.00014371	0.000335165	0.000215081	0.000611837	0.00019303	0.000297172	0.000345611	0.000399251	0.000483708	0.000486206	0.000562972	0.000148404	0.000482388	0.000322885	0.000407759	0.000473104	0.000174135	0.000424729	0.000687147	0.000189493	0.000198675	0.000198196	0.000316246	0.000313413	0.00033122	0.000199107	0.000214969	0.000216494	0.000249723	0.00027181	0.000244812	0.000271398	0.000225546	0.000217473	0.000509052	0.000291816	0.000225364	0.000420053	0.000402498
1860	64.0449	2.59302	0.000104825	0.00010101	7.03704e-05	0.000115536	0.000116493	9.68841e-05	8.93255e-05	0.000259061	8.72459e-05	9.04126e-05	0.000130858	0.000395117	0.000106108	8.40817e-05	0.000110138	8.36506e-05	0.00010174	0.000113117	0.000359908	9.48394e-05	9.48262e-05	0.000114145	0.000131574	9.87091e-05	7.82527e-05	0.000107236	0.000109315	0.000108473	0.000111243	0.000134114	0.000174417	0.00011014	0.00012982	0.000127265	0.000105622	0.00010631	8.3034e-05	0.000101412	8.34014e-05	0.000119088	0.000161282	0.000118584	0.000122539	9.90874e-05	0.000109375	0.000120947	9.07074e-05
1808	71.0813	2.64881	4.88657e-05	5.7458e-05	7.65565e-05	4.73008e-05	7.12681e-05	5.12523e-05	4.83707e-05	9.69889e-05	4.3778e-05	4.87809e-05	4.48424e-05	5.89623e-05	5.99095e-05	3.29894e-05	5.0752e-05	6.20261e-05	5.08308e-05	7.27772e-05	9.26257e-05	3.31729e-05	6.8244e-05	7.18832e-05	5.77861e-05	6.21237e-05	4.28226e-05	4.43408e-05	6.82876e-05	4.25251e-05	2.33484e-05	2.85182e-05	7.63494e-05	3.69864e-05	4.70239e-05	4.41951e-05	6.0047e-05	2.51005e-05	2.95852e-05	3.87661e-05	2.65761e-05	5.69578e-05	5.86709e-05	4.02865e-05	7.21286e-05	3.83678e-05	3.62188e-05	5.90841e-05	4.13303e-05
1072	78.0772	2.71591	0.000121821	0.00015202	0.000116023	0.000144655	0.000103679	0.00015175	0.000129926	6.73558e-05	0.000120747	0.000148164	0.000132401	0.000178365	7.70183e-05	9.45328e-05	8.74677e-05	0.000123331	0.000104614	0.000138167	0.000155488	0.000135112	0.000206453	5.98811e-05	0.000140132	0.000190147	0.000149148	0.000161535	0.000137486	0.000159635	0.000171047	0.00016106	5.94098e-05	0.000158438	0.000144511	0.000152094	6.35065e-05	0.000105669	0.000128157	0.000130344	0.000130627	0.000160014	0.000137973	0.000227968	0.000126886	0.000118822	0.000123924	0.000183956	0.000167582
82	56.1518	2.73518	0.000707541	0.000610619	0.000955716	0.000726545	0.000760952	0.000738486	0.000832251	0.000970781	0.000704505	0.000763751	0.000774034	0.000794264	0.000715607	0.00065767	0.00069878	0.000840982	0.000706415	0.000874312	0.000896501	0.000701191	0.000626489	0.000879663	0.000639303	0.000734091	0.000646284	0.000572852	0.000612934	0.00084227	0.000820334	0.000708593	0.000768054	0.000805444	0.000868153	0.000807509	0.000739214	0.000699628	0.000671435	0.000683182	0.000646465	0.000818364	0.000933316	0.000843767	0.00071897	0.000820763	0.000792546	0.000891263	0.000820932
68	55.1157	2.73643	0.00030295	0.000294363	0.000349525	0.000327486	0.000295141	0.000297585	0.000337255	0.000365811	0.000340999	0.000348414	0.000290201	0.000380918	0.000263113	0.000246439	0.000312235	0.000399886	0.000278898	0.00036643	0.000355272	0.000286991	0.000264368	0.000396359	0.000293889	0.000314156	0.000227834	0.000259173	0.000280087	0.000322941	0.000369524	0.000297038	0.000341687	0.000331074	0.00030044	0.000332474	0.000381924	0.000306468	0.000265811	0.000266441	0.000229456	0.000367513	0.000419192	0.000337491	0.00030961	0.000305578	0.000241114	0.000358778	0.000314361
1050	58.1658	2.74639	0.000147373	0.000142642	0.000162726	0.000129281	0.000230473	0.00013706	0.00027007	0.00018137	0.000120885	0.00014558	0.000143842	0.000181632	0.000128748	0.000100935	0.000141038	0.000191337	0.000106892	0.00021899	0.000263381	0.000159727	9.66924e-05	0.000145645	6.2932e-05	0.000119416	0.000156424	0.000105169	6.67241e-05	0.000174992	0.000175069	0.000159759	0.000344354	0.00029196	0.000115274	0.000166048	0.000429097	9.32746e-05	0.000108692	0.000183984	8.43985e-05	0.000164161	0.000241752	0.000136226	0.000210971	0.000126093	9.75076e-05	0.000219347	0.000151071
1047	57.1851	2.7521	0.000243845	0.000194951	0.000249092	0.000190168	0.000302496	0.000179966	0.000266873	0.00036667	0.000221818	0.000240678	0.000236794	0.000244416	0.000186566	0.000169044	0.000197068	0.000259679	0.000187519	0.000252572	0.000305655	0.00023084	0.000145115	0.000305415	0.000191734	0.000184219	0.000216026	0.000137018	0.000159931	0.000196899	0.000207604	0.00021888	0.00034041	0.000349947	0.000195713	0.000256104	0.000394024	0.000202853	0.000174812	0.000223892	0.000162286	0.000221774	0.000261482	0.000186056	0.000249324	0.000206348	0.000224052	0.000272334	0.000239941
297	73.072	2.88734	0.000109363	0.000252605	0.000199153	0.000216274	0.000185686	9.42913e-05	8.98553e-05	7.50402e-05	3.24932e-05	0.000168993	6.21875e-05	0.000201386	5.26593e-05	0.000123785	0.000138497	0.000138847	0.0001498	0.000194324	0.000204465	3.12989e-05	0.000241586	5.99036e-05	0.000241564	0.000175404	3.75492e-05	0.000173862	0.000391287	4.45875e-05	2.47226e-05	4.37917e-05	2.86494e-05	6.84795e-05	8.29271e-05	3.28881e-05	3.38443e-05	5.23849e-05	4.74209e-05	4.65783e-05	7.32845e-05	7.46396e-05	6.23532e-05	6.70993e-05	0.000184969	0.000107189	2.17596e-05	0.000161884	0.000142191
1012	86.0502	2.98495	0.000152499	0.000195825	0.000138866	0.000165677	0.000105515	0.000182917	0.000135431	0.00019531	0.000146522	0.000115441	0.000213566	0.000157796	0.000152197	9.76911e-05	0.00012238	0.000235589	0.000141722	0.000227134	0.000226312	0.000161102	0.000201865	0.000168186	0.000155894	0.000202597	0.000151293	0.000136145	0.000186674	0.000334765	0.000378001	0.000338318	0.000177016	0.000255799	0.000288077	0.000378384	0.000251502	8.83094e-05	0.000303889	0.000320187	0.000313387	0.000234607	0.000281756	0.000401504	0.000233071	0.000264296	0.000101144	0.000250289	0.000214122
1148	71.077	2.98558	0.000109245	0.000125542	0.0001029	0.000116699	0.000119072	9.29042e-05	0.000106799	0.00016631	0.000134046	8.25493e-05	9.72575e-05	0.000111897	9.78123e-05	8.85171e-05	9.51551e-05	0.000193878	0.000103682	0.000151657	0.000152814	0.000117412	0.000160113	0.000134916	0.000121376	0.000146675	9.19824e-05	0.000130466	0.00012471	0.000205088	0.000246744	0.00020151	0.00011877	0.000156513	0.000127221	0.000249942	0.000119893	9.01565e-05	0.000151069	0.000204029	0.000149639	0.000183531	0.000155486	0.000226782	0.000122847	0.000166619	7.63631e-05	0.000154908	0.000135038
1137	58.153	3.01387	0.00019338	0.000223545	0.000217309	0.000190638	0.000208984	0.000201486	0.000196402	0.000288241	0.000208348	0.00015536	0.000255931	0.000144175	0.000216134	0.000216385	0.000178983	0.000141156	0.000174157	0.000278512	0.000258023	0.000240238	0.000130768	0.000216908	0.00026614	0.000333926	0.000221272	0.000204415	0.000316487	0.000160299	0.0002657	0.000286057	0.000265382	0.000307688	0.000144543	0.000196875	0.000252458	0.000156638	0.000253004	0.000157027	0.000174895	0.000351625	0.000296881	0.00021828	0.000130989	0.000179223	0.000249904	0.000315602	0.000299413
208	68.1016	3.0497	0.00081467	0.000616785	0.000833451	0.000766527	0.000722803	0.000731967	0.000375301	0.000777732	0.000413951	0.000544709	0.000583942	0.000692222	0.00076752	0.000169878	0.000183165	0.000191574	0.000188335	0.000198798	0.000355327	0.000190395	0.000127427	0.000223083	0.000109601	0.000159889	0.000264476	0.000199464	0.000153264	0.000184512	0.000257083	0.000173224	0.000344458	0.000221173	0.000185895	0.000162857	0.00029623	0.000147953	0.000154864	0.000198659	0.000153615	0.000555835	0.000337699	0.000505319	0.000465637	0.000459103	0.000288795	0.000396842	0.000528462
1529	69.0844	4.13641	0.00043235	0.000521989	0.000424401	0.000460313	0.000383802	0.000404732	0.000379925	0.000336592	0.00028838	0.000365049	0.000284463	0.000351619	0.000319736	0.00037731	0.000293841	0.000310519	0.000329669	0.000390771	0.000466993	0.000226465	0.000453213	0.000292463	0.000218962	0.00046007	0.000300254	0.000343897	0.000265223	0.000289282	0.000251743	0.000312444	0.000250706	0.000315758	0.000219113	0.000258087	0.000196687	0.000203033	0.000228716	0.000279111	0.000249678	0.000302663	0.000279972	0.000332449	0.000467015	0.00029998	0.000182802	0.000402275	0.000493537
1564	113.051	4.18371	4.44616e-05	0.000124737	8.24495e-05	7.73615e-05	6.35466e-05	5.33477e-05	3.83828e-05	3.43786e-05	1.14225e-05	8.17331e-05	2.84504e-05	8.4131e-05	2.49095e-05	5.45257e-05	5.92736e-05	4.96667e-05	6.6843e-05	9.71663e-05	8.80907e-05	2.25434e-05	9.87458e-05	1.89496e-05	7.85122e-05	9.20501e-05	1.81029e-05	7.74911e-05	0.000154718	2.28827e-05	1.88455e-05	2.54047e-05	3.39448e-06	4.07964e-05	3.14608e-05	2.20444e-05	8.77702e-06	2.43255e-05	3.45454e-05	1.99982e-05	3.70718e-05	4.9742e-05	2.32464e-05	2.08945e-05	9.63286e-05	5.46453e-05	3.01655e-06	6.8075e-05	5.08777e-05
1561	95.052	4.18601	4.5269e-05	7.70673e-05	6.09055e-05	6.31679e-05	5.38857e-05	2.78365e-05	3.69692e-05	4.212e-05	1.79238e-05	5.29326e-05	2.86748e-05	8.04736e-05	2.29447e-05	4.97268e-05	5.25613e-05	4.06528e-05	5.24055e-05	6.23243e-05	6.14876e-05	1.69094e-05	8.49289e-05	3.07489e-05	5.77573e-05	6.35072e-05	2.57424e-05	7.29778e-05	0.000133406	2.58177e-05	2.10934e-05	2.86386e-05	2.1206e-05	2.8531e-05	2.57726e-05	1.58372e-05	1.27321e-05	1.94508e-05	2.66128e-05	2.6658e-05	2.90442e-05	2.74784e-05	2.90514e-05	2.66506e-05	6.98285e-05	3.0178e-05	1.72274e-05	4.70872e-05	5.92182e-05
426	85.0973	4.25189	0.000227625	0.000241098	0.000181849	0.000164121	0.000160813	0.000151192	0.000149684	8.42578e-05	4.92706e-05	0.000152943	0.00013342	0.00015208	8.64677e-05	0.000210848	0.000140698	9.39681e-05	0.000118801	0.000128605	0.000171505	7.86282e-05	0.000192563	8.29835e-05	0.000258792	0.000199948	0.000115501	0.0001365	0.000283084	6.49288e-05	5.8422e-05	7.13484e-05	2.29629e-05	5.2664e-05	6.6721e-05	2.84255e-05	1.23239e-05	4.43446e-05	6.84777e-05	6.12933e-05	0.000101122	6.26407e-05	3.45292e-05	9.20789e-05	0.000242499	9.53912e-05	2.58775e-05	0.000140349	0.000148691
416	84.1103	4.25333	0.000159034	0.000176697	0.000136815	0.00016396	0.000152194	0.000126721	0.000128281	8.14888e-05	3.96271e-05	0.000116194	0.00010249	0.000147329	6.87445e-05	0.000161018	0.000117118	6.71096e-05	0.000106553	9.47849e-05	0.000132306	5.14605e-05	0.000184491	7.99968e-05	0.000202044	0.000146039	7.80572e-05	0.000129273	0.000231447	6.14915e-05	3.83204e-05	4.15464e-05	2.41137e-05	5.09897e-05	5.87507e-05	4.13075e-05	2.54393e-05	3.27277e-05	5.84e-05	5.91979e-05	5.36735e-05	6.71073e-05	4.88392e-05	6.11472e-05	0.00021493	8.91703e-05	3.52827e-05	0.00010566	0.000144523
234	70.1066	4.25396	0.00233505	0.00265982	0.00201315	0.00193791	0.00161461	0.0018088	0.00156936	0.00101924	0.000392403	0.00173261	0.00118176	0.00158245	0.000968302	0.00220902	0.00149831	0.00117754	0.00140886	0.00151122	0.00186843	0.000838831	0.00240012	0.000756333	0.00318522	0.00248635	0.000685095	0.00181387	0.00359949	0.000584104	0.000379864	0.000500378	0.000191633	0.000512513	0.000616645	0.000277478	0.000165071	0.000447857	0.000707363	0.000527179	0.000822593	0.000812827	0.000400085	0.000949749	0.00295644	0.00117877	0.000245399	0.00154866	0.00203672
103	57.1615	4.25501	0.000829572	0.000834715	0.000677909	0.000630079	0.000565188	0.000634539	0.000567728	0.000398446	0.000347496	0.000648279	0.000450951	0.000617371	0.000323015	0.000712215	0.000531983	0.000357849	0.000510245	0.000517665	0.00069747	0.000394363	0.000776882	0.000289277	0.00102853	0.000845847	0.000328795	0.000592454	0.00124174	0.000426892	0.000393658	0.000301181	0.00015202	0.000348266	0.000259906	0.000338504	0.000170466	0.000315097	0.000349549	0.000269228	0.000375835	0.000370571	0.000309619	0.000476356	0.00102295	0.000419978	0.000221805	0.000604846	0.000702142
1549	72.1552	4.25508	0.00012065	0.000132523	8.38161e-05	9.17927e-05	0.000102069	8.2763e-05	0.000101387	7.08488e-05	4.09191e-05	0.000102193	5.25437e-05	8.53864e-05	4.95264e-05	9.63675e-05	6.49513e-05	8.40722e-05	9.06439e-05	6.2028e-05	0.000100265	5.96766e-05	0.000144128	4.61693e-05	0.000146522	0.000107194	5.3338e-05	0.000106748	0.000185732	5.6977e-05	3.89768e-05	5.87005e-05	1.11357e-05	4.91954e-05	3.74067e-05	2.85134e-05	3.58711e-05	3.2177e-05	4.77476e-05	4.38939e-05	5.27087e-05	6.65551e-05	4.56405e-05	5.44575e-05	0.000160273	5.13475e-05	2.4982e-05	9.15891e-05	0.000120053
35	53.1491	4.25729	0.000178813	0.000125691	0.000138978	0.000177987	0.000158454	0.000126421	0.000108333	0.000108349	9.23517e-05	0.000120752	0.000130484	0.000149057	0.000113361	0.000190302	0.000145366	9.91742e-05	0.000120465	0.000134609	0.000164467	7.98591e-05	0.000145345	7.3328e-05	0.000162326	0.000158873	0.000117195	0.000144336	0.0002332	0.000107711	9.53865e-05	8.74009e-05	6.65583e-05	9.23961e-05	0.000102666	8.53091e-05	6.8018e-05	6.51134e-05	0.000106061	9.17127e-05	9.3456e-05	0.000108899	0.000129262	0.00011118	0.000203147	0.000111183	5.67958e-05	0.000156	0.000188669
53	55.1213	4.26211	0.00110393	0.00113042	0.000826185	0.000990295	0.000834062	0.000878284	0.000824865	0.000589297	0.000532527	0.000825776	0.000649942	0.000790656	0.000519303	0.000960511	0.000800506	0.000688661	0.000626591	0.000805467	0.00086526	0.000555041	0.00108851	0.000631659	0.00123331	0.00122414	0.000404115	0.000816099	0.0014319	0.000490134	0.00055899	0.000557381	0.000461475	0.000622286	0.000633684	0.000461921	0.000427418	0.00048589	0.000412975	0.000355078	0.00046724	0.000601772	0.000716874	0.000619335	0.00133665	0.000625238	0.00048277	0.000753422	0.001072
464	92.0783	4.26243	0.000964058	0.00119933	0.000538535	0.000794641	0.000574808	0.00103256	0.000654789	0.000317998	0.000757428	0.000580679	0.00194574	0.00157508	0.00100748	0.00134719	0.000633806	0.000695191	0.000635227	0.000783071	0.00115265	0.00139995	0.000850364	0.000224837	0.000676327	0.00094351	0.0018818	0.00153746	0.00124266	0.00123274	0.00146853	0.00132932	0.000158535	0.00111589	0.000530365	0.00113048	0.000210629	0.000534245	0.00112052	0.0012799	0.00110966	0.000818051	0.000511139	0.00178394	0.000732141	0.000694669	0.000477886	0.00091491	0.000970219
456	91.0352	4.26269	0.00166431	0.00211663	0.000937684	0.00155015	0.00106971	0.00171651	0.00112883	0.000682644	0.00135082	0.00087599	0.00325159	0.00269224	0.00181331	0.00243155	0.00111882	0.00118978	0.00138151	0.00162125	0.00201447	0.00221425	0.0015102	0.000440147	0.00117661	0.00186111	0.00386497	0.00270167	0.00227288	0.00216404	0.00293925	0.00271697	0.000312891	0.00202219	0.00127948	0.00220938	0.000406051	0.00114351	0.0023922	0.00243124	0.00177515	0.00145093	0.000935678	0.00338772	0.0014021	0.00128434	0.000891836	0.00169977	0.00187222
182	65.0805	4.26348	0.0002653	0.000344885	0.000254423	0.000294482	0.000173313	0.000293545	0.000204181	0.000242961	0.000206776	0.000276835	0.000463738	0.000387663	0.000238823	0.000404187	0.000223075	0.000239225	0.00022062	0.00020361	0.000297829	0.000324599	0.0002371	0.000179751	0.000323855	0.000333523	0.000449207	0.000357121	0.000379146	0.00030613	0.000399782	0.000474765	0.00012068	0.000289278	0.000138663	0.000410429	0.000181712	0.000258771	0.000344484	0.000321239	0.000306751	0.000240184	0.000291418	0.000502485	0.000209384	0.000244245	0.000202021	0.000232813	0.000276948
250	71.1072	4.26375	0.00208898	0.00220733	0.00154612	0.00161257	0.00132223	0.00141613	0.00131354	0.000762833	0.000271313	0.00149753	0.000943117	0.00121537	0.000765603	0.00181486	0.00126285	0.000872963	0.0011984	0.00129428	0.00149336	0.000642721	0.00215443	0.000537346	0.00262582	0.00192573	0.000485315	0.00139751	0.00288954	0.000463994	0.000277342	0.000345877	0.000234729	0.000338279	0.000416065	0.000166392	0.000253532	0.000353783	0.000519053	0.000386977	0.000641441	0.000649761	0.00027615	0.00073759	0.00233584	0.00088365	0.000150909	0.00123148	0.0017066
1355	93.0994	4.26726	6.88318e-05	8.6736e-05	7.23156e-05	8.97247e-05	5.16524e-05	6.82531e-05	7.59128e-05	6.24898e-05	7.30348e-05	5.32054e-05	0.000148041	0.000121722	0.000102421	0.000114135	6.5329e-05	6.46605e-05	5.51425e-05	9.54805e-05	9.1922e-05	8.47374e-05	8.25968e-05	3.5314e-05	7.84268e-05	9.93806e-05	0.000169992	0.000108923	0.000108449	9.40215e-05	0.000109	0.000108904	2.60881e-05	9.98805e-05	6.84566e-05	0.000111595	3.72753e-05	5.79104e-05	0.00011399	0.000104588	6.96152e-05	8.56863e-05	8.06288e-05	0.000131696	8.43479e-05	7.5798e-05	5.70619e-05	7.63639e-05	8.09329e-05
1548	62.0691	4.26739	5.09809e-05	0.000106914	6.07855e-05	5.96135e-05	5.79219e-05	7.48063e-05	7.44596e-05	4.72064e-05	7.70655e-05	4.35015e-05	0.000137553	0.000122823	4.47089e-05	9.69988e-05	5.20893e-05	6.25147e-05	6.36094e-05	7.81078e-05	8.50824e-05	8.8332e-05	6.76055e-05	3.48158e-05	6.89557e-05	6.70252e-05	0.000154642	0.000135421	0.000100827	8.02398e-05	0.000116167	0.000114638	3.83923e-05	9.36049e-05	5.69412e-05	9.68376e-05	3.13029e-05	5.53684e-05	0.000101072	8.08296e-05	7.6284e-05	7.47097e-05	8.23529e-05	0.000113088	6.59108e-05	6.81533e-05	3.90534e-05	8.70488e-05	7.08686e-05
173	63.092	4.26751	0.000164167	0.000201744	0.000114295	0.000152074	0.00013519	0.000160994	0.000156375	0.000120581	0.0001602	0.000123318	0.000321438	0.00026204	0.00024141	0.000222258	0.000125759	0.000142629	0.000147109	0.00016519	0.000159224	0.000194839	0.000189657	7.26509e-05	0.000191559	0.00016339	0.00032626	0.000268091	0.000261027	0.000279995	0.000338551	0.000176038	7.49587e-05	0.000194522	0.000177805	0.000208987	6.46522e-05	0.000168401	0.000187412	0.000186543	0.000208549	0.000152383	0.000146666	0.000233513	0.000177221	0.000169413	0.000130919	0.000122839	0.000237222
1353	89.0034	4.26953	8.60899e-05	0.000121583	8.60462e-05	9.27963e-05	6.37946e-05	9.22787e-05	6.81219e-05	5.65663e-05	8.22826e-05	7.38401e-05	0.000125499	0.000114952	8.34559e-05	0.000110817	6.46234e-05	6.8423e-05	7.57433e-05	0.000104836	0.000101964	0.000101814	8.57587e-05	5.08952e-05	7.13079e-05	0.000101427	0.000165692	0.000127036	0.000110508	0.000126897	0.000141374	0.000135569	4.26275e-05	9.92755e-05	4.78503e-05	0.000107259	3.96689e-05	5.61756e-05	0.000127176	0.000110506	9.09295e-05	7.14394e-05	6.60941e-05	0.000132614	5.61734e-05	8.86638e-05	4.58282e-05	8.06192e-05	8.88646e-05
1293	50.188	4.27086	0.000234551	0.000253769	0.000174711	0.000212075	0.000167834	0.00026598	0.00018639	0.000140986	0.000190404	0.000167627	0.000319952	0.000259736	0.000130777	0.000267401	0.000181321	0.000167045	0.00016945	0.000285218	0.000235042	0.000229411	0.000108052	0.000162614	0.000192144	0.000153819	0.000245944	0.000127321	0.000176989	0.000179789	0.000225635	0.000289503	0.00015596	0.000251471	0.000171784	0.000223424	0.000140344	0.000157507	0.0001793	0.000190689	0.000210328	0.000171813	0.000172298	0.000298697	0.000198468	0.000194823	0.000209992	0.000140591	0.000162982
18	51.1432	4.2721	0.000206939	0.000244651	0.000234918	0.000142453	0.000123712	0.000188255	0.000222805	0.000215484	0.000244461	0.000243447	0.000271789	0.000208756	0.000255925	0.000219232	0.000241103	0.00024737	0.000144279	0.000124657	0.000308619	0.000209971	0.000184867	0.000186627	0.000174217	0.000177992	0.000281581	0.000267289	0.000244475	0.000153051	0.000170766	0.000205809	0.0001732	0.000288345	9.782e-05	0.000278353	0.00015833	0.000180669	0.000179088	0.000160812	0.000194155	0.000294772	0.000278488	0.000299448	0.000147119	0.00024295	0.000189385	0.000176917	0.000175251
839	56.1836	4.27327	0.000291643	0.000232551	0.000341303	0.00033382	0.000248542	0.000270719	0.000267352	0.000270214	0.000213599	0.000282375	0.000265016	0.000305751	0.000245564	0.000316107	0.000287123	0.000266524	0.000298424	0.000345796	0.000365397	0.000253405	0.000244496	0.000232799	0.000408322	0.00017282	0.000269083	0.000272671	0.000402549	0.000219009	0.000290615	0.000296991	0.000210927	0.000269593	0.000243872	0.000254174	0.0002515	0.000208913	0.000204557	0.000208904	0.000249234	0.000269086	0.000292689	0.000308494	0.000182888	0.000236191	0.000198835	0.000304364	0.000390011
1271	71.0731	4.42582	0.000131939	0.000140241	0.000128962	0.000126301	0.000145008	0.00012169	0.000169494	0.000167396	0.000148036	0.000198011	0.000106752	9.53946e-05	0.000111849	0.000144505	0.000151228	0.000161361	0.000171315	0.000170705	0.000141983	0.00015096	0.000202753	0.000228181	0.00024393	0.000165194	0.000117408	0.000129128	0.00019627	0.000124867	0.000133125	0.000195373	9.96101e-05	0.000133652	0.000125095	0.000146386	0.000148257	0.000161518	0.000129879	0.000119342	0.000134458	0.000215542	0.000184747	0.000210305	0.000185054	0.000165739	0.000144139	0.000197126	0.000166011
1145	69.0922	4.63196	0.000278159	0.000273343	0.00020714	0.000276197	0.000193932	0.000298703	0.00033076	0.000217419	0.000215941	0.000255483	0.000270441	0.000238255	0.000243744	0.000265425	0.0001766	0.000158506	0.000162235	0.000202825	0.000331277	0.000270191	0.000326627	0.000168361	0.000388983	0.000329804	0.000228084	0.000220284	0.000237053	0.000197082	0.000190703	0.000193267	9.24908e-05	0.000162764	0.000156061	0.000108707	0.0001073	0.000118438	0.000182259	0.000175254	0.000172975	0.000177169	0.000192612	0.000141064	0.000238788	0.000211635	8.65372e-05	0.000182373	0.00020988
85	56.1786	4.64382	0.000518286	0.000553014	0.000449585	0.000482356	0.00039427	0.00042651	0.000373488	0.000293282	0.000164427	0.000425559	0.000313476	0.000376514	0.000228579	0.000517322	0.000315542	0.000240763	0.000331796	0.000361859	0.000414701	0.0002622	0.000611842	0.00019119	0.000651558	0.000535765	0.000266069	0.000510514	0.000681063	0.000207568	0.000134181	0.000203836	6.15258e-05	0.000209339	0.000175063	0.000125313	0.000124192	0.000174993	0.000203966	0.000176554	0.000199184	0.000220333	0.000157945	0.000279906	0.000660862	0.000277604	0.000148371	0.000350413	0.000396253
1799	55.1298	4.65311	0.000335261	0.000372189	0.000346813	0.000355975	0.000284006	0.000368178	0.000343096	0.000241263	0.000230946	0.000328992	0.000263856	0.000267968	0.00023687	0.000313432	0.000286082	0.000309051	0.000292894	0.00027161	0.000354069	0.000253473	0.000335142	0.000208495	0.000436719	0.000450423	0.000287337	0.000363942	0.000442923	0.000200899	0.00024016	0.000282666	0.000161808	0.000245014	0.000227044	0.000201734	0.000234645	0.000218819	0.000200519	0.000191058	0.0002388	0.000260439	0.000298893	0.00029706	0.000405215	0.00026632	0.000214504	0.000331664	0.000328949
1555	57.194	4.66096	0.000197183	0.000303224	0.000234896	0.000228549	0.000218411	0.000228383	0.000198358	0.000158451	0.000143031	0.000199903	0.000186347	0.000210212	0.000163603	0.000223864	0.000135033	0.000161485	0.000159863	0.000198833	0.000215218	0.000155087	0.000267387	0.000146417	0.000302754	0.000260544	0.000136005	0.000289196	0.000316302	0.000163617	0.000151677	0.000162941	0.000110411	0.000122176	0.00015016	0.000130497	0.00010479	0.000109796	0.000152313	0.000165906	0.000159202	0.00015268	0.000158175	0.000213442	0.000243185	0.000212284	0.000102452	0.000163112	0.000229559
401	83.0558	4.87395	0.00053651	0.000495767	0.000499756	0.000574935	0.000500276	0.000439718	0.00048585	0.000527697	0.00039629	0.000457914	0.000486615	0.000432598	0.000473284	0.000371355	0.000542914	0.00068192	0.000490356	0.000560498	0.000498178	0.000512714	0.000461066	0.00046565	0.000446363	0.000420174	0.000499913	0.000503679	0.000425152	0.000520104	0.000490623	0.000513123	0.000399043	0.000467828	0.00039091	0.000487745	0.000445814	0.000388453	0.000427345	0.000454338	0.000419142	0.000457299	0.000557318	0.000483796	0.000455417	0.000536685	0.000198888	0.000479683	0.000536796
523	98.0576	4.87462	0.000163631	0.000145349	0.000156907	0.000183952	0.000161327	0.000152871	0.000155325	0.000149219	0.000134599	0.000146066	0.000176862	0.000173288	0.000174162	0.000107641	0.000157766	0.000164655	0.000143877	0.000200271	0.000150719	0.000145418	0.00010774	0.000133934	0.000142241	0.000150224	0.000125904	0.000137821	0.000112853	0.000185628	0.000124756	0.000162491	0.00014134	0.000131249	0.000111286	0.000156923	0.000163364	0.000137648	0.000127967	0.000169766	0.00010041	0.000178687	0.000218742	0.000124541	0.000181333	0.000164219	7.60795e-05	0.000112097	0.000154305
59	55.1258	4.87751	0.000923509	0.000813342	0.000811953	0.000914031	0.000823201	0.000790919	0.000777432	0.000731639	0.000711853	0.000968331	0.000681795	0.000763962	0.000765025	0.000628915	0.000726575	0.00100993	0.000667911	0.000822131	0.000878223	0.000761523	0.000685252	0.000908178	0.000961379	0.000507969	0.000634412	0.000752073	0.000796229	0.000851719	0.000772089	0.000645045	0.000846117	0.000823206	0.000661029	0.000578118	0.00065295	0.000621087	0.000639316	0.000728272	0.000491612	0.00109682	0.000863886	0.000799495	0.000679861	0.000665556	0.000675026	0.000830346	0.000841432
840	56.1761	4.94049	0.00049821	0.0004511	0.000431409	0.000530645	0.000589776	0.000542628	0.00055087	0.000593104	0.000402033	0.00050687	0.000337103	0.000529229	0.000424356	0.00039118	0.00045717	0.000583534	0.000362258	0.000496492	0.000634415	0.000310534	0.000523239	0.000490168	0.000488031	0.000575774	0.000408836	0.000491479	0.000558786	0.000415915	0.000513157	0.000388569	0.000392397	0.000549452	0.000373013	0.0002528	0.000381868	0.000316767	0.000372244	0.000285582	0.000354402	0.000416042	0.000380491	0.000329094	0.000406221	0.000435965	0.000367002	0.000530526	0.000619256
841	57.1749	4.94213	0.000409004	0.000433242	0.000447122	0.000444501	0.000361763	0.00042795	0.000533297	0.000478581	0.00035566	0.000424062	0.000365792	0.000418372	0.00033912	0.00034075	0.000362056	0.000503196	0.000312572	0.000428493	0.000462474	0.000366706	0.000391818	0.000429905	0.000376593	0.000513535	0.000298746	0.000378414	0.000508932	0.000374267	0.000337859	0.00030617	0.000291582	0.000363582	0.000293404	0.00028908	0.000348303	0.000231463	0.00032738	0.000335655	0.000285009	0.000423546	0.000495333	0.000389523	0.000407849	0.000273012	0.000294107	0.000433575	0.000465371
1836	82.0726	4.9425	5.76062e-05	8.49648e-05	0.000122376	8.32722e-05	6.89244e-05	0.000102306	0.000104473	0.000115265	6.56153e-05	6.61311e-05	6.08949e-05	7.10247e-05	6.64125e-05	3.6713e-05	5.86518e-05	7.81889e-05	6.47665e-05	6.41871e-05	8.97282e-05	4.70676e-05	4.50956e-05	0.000113449	5.5934e-05	0.000110622	7.21931e-05	8.51136e-05	8.05596e-05	8.45792e-05	7.60554e-05	7.7593e-05	7.27043e-05	9.71915e-05	5.75293e-05	5.42248e-05	9.08304e-05	2.32825e-05	4.02719e-05	6.31098e-05	4.17829e-05	0.000100916	0.000102276	8.05832e-05	7.0727e-05	8.38201e-05	6.27284e-05	0.00010623	9.04656e-05
1804	67.0791	4.94257	8.54604e-05	0.00012747	0.000115979	0.000103358	0.000145933	0.000102568	0.00014354	0.000129117	8.60485e-05	0.000127285	9.62305e-05	0.000123276	0.000116969	9.4697e-05	9.82631e-05	0.000127377	8.10836e-05	0.000121947	0.000153716	0.000108835	0.000119661	0.000147633	0.000125944	0.00012975	0.000114882	0.000105552	0.000106177	0.000115015	0.000111362	0.000106541	0.000100138	0.000104746	0.000103588	8.50521e-05	0.000120744	7.9279e-05	6.34971e-05	9.6785e-05	8.38285e-05	0.000107721	0.00015659	0.000114556	9.68711e-05	8.6279e-05	0.000101732	0.000131369	0.000144626
1805	67.0792	4.94257	0.000100122	0.000137031	0.000129403	0.000111626	0.000163551	0.000113709	0.000154339	0.000138989	0.000102529	0.00013877	0.00010655	0.000133209	0.000126136	0.000104701	0.00010928	0.000137551	8.7713e-05	0.000134409	0.000168343	0.000118206	0.000135235	0.000164477	0.000135004	0.000144011	0.000132976	0.000124462	0.000120954	0.000134258	0.000123612	0.000114423	0.000113447	0.000116778	0.0001101	9.02412e-05	0.000139282	8.4411e-05	7.09075e-05	0.000105603	9.1518e-05	0.000125068	0.000170775	0.000127261	0.000104535	9.79126e-05	0.000112515	0.000152489	0.000153237
964	72.1016	4.94312	0.000112136	0.000155263	0.000136659	0.000151846	0.000156688	0.000148447	0.000184942	0.000159758	9.45109e-05	0.000155197	0.000105549	0.000129125	9.99618e-05	0.00011558	0.000130625	0.00014022	7.27796e-05	0.000147113	0.000188875	0.000116226	0.000124279	0.000160906	0.000106512	0.000154656	0.000112689	0.000126293	0.000104907	0.000140838	0.000127873	0.000111539	0.000144885	0.000146888	0.000123359	8.44054e-05	0.000126326	9.46816e-05	7.38186e-05	9.05618e-05	8.42192e-05	0.00012431	0.000145475	0.000110849	0.000126279	0.000119141	0.00010351	0.000118343	0.000154291
1859	58.1737	4.94419	2.77689e-05	4.90499e-05	4.56664e-05	4.55366e-05	3.53834e-05	5.91819e-05	4.4636e-05	4.06622e-05	3.53447e-05	4.43411e-05	1.79714e-05	4.82787e-05	2.28134e-05	2.79447e-05	3.92081e-05	5.35257e-05	3.07725e-05	3.15954e-05	4.782e-05	1.79871e-05	2.67702e-05	4.95445e-05	3.60267e-05	5.47868e-05	2.91492e-05	4.1148e-05	3.37187e-05	3.01663e-05	3.22241e-05	4.96423e-05	4.31932e-05	1.89734e-05	3.41539e-05	2.3241e-05	3.19104e-05	2.32446e-05	3.21751e-05	2.06759e-05	3.14263e-05	4.48009e-05	4.27998e-05	3.86009e-05	2.77328e-05	2.05334e-05	1.6791e-05	3.81732e-05	4.67077e-05
1861	71.1112	4.94721	0.00010299	0.000156013	0.000106335	8.12676e-05	0.000102762	0.000135164	0.000156299	8.83942e-05	9.52206e-05	0.000110232	9.00273e-05	0.000115104	0.000107288	0.000143848	9.01949e-05	0.000152406	8.4989e-05	0.000107599	9.86129e-05	0.000128656	0.000100692	8.81788e-05	0.000115462	0.000134485	9.70816e-05	0.000135393	0.000133927	6.93388e-05	0.000102047	0.000129752	6.49551e-05	9.14861e-05	4.87495e-05	7.28072e-05	5.08336e-05	4.94354e-05	8.07556e-05	7.06009e-05	7.71573e-05	0.000100416	9.42552e-05	0.000101542	0.000167797	0.000137747	5.44358e-05	0.00012785	0.000138723
897	85.0873	4.94772	0.000124996	0.000123788	8.16819e-05	8.53384e-05	0.000101319	0.000109202	0.000100238	8.09853e-05	8.83953e-05	0.000114086	0.000105705	0.000112675	0.000102242	0.000122938	6.51991e-05	7.67841e-05	6.60496e-05	8.76889e-05	0.000108369	9.07048e-05	0.000112492	6.03704e-05	0.000123423	9.62723e-05	9.35465e-05	0.000114573	0.000142844	6.68367e-05	7.61096e-05	7.62857e-05	2.1317e-05	7.81738e-05	4.42603e-05	6.86988e-05	2.67029e-05	5.82513e-05	8.00421e-05	5.62371e-05	6.11262e-05	7.3954e-05	6.29396e-05	0.000114597	0.000145267	6.84027e-05	5.2394e-05	7.87628e-05	9.92125e-05
1757	58.1944	5.41299	2.02283e-05	4.83745e-05	2.72916e-05	3.54903e-05	2.61672e-05	3.45031e-05	3.46741e-05	3.97974e-05	3.85227e-05	2.34373e-05	3.90646e-05	5.81188e-05	4.06547e-05	2.2301e-05	3.01801e-05	4.38164e-05	3.49746e-05	3.5802e-05	4.7514e-05	2.72283e-05	4.75748e-05	1.55168e-05	5.02225e-05	3.93349e-05	5.02277e-05	4.58384e-05	4.60875e-05	2.88569e-05	4.50691e-05	2.69061e-05	1.99502e-05	3.47005e-05	2.67647e-05	5.10568e-05	1.30973e-05	2.26659e-05	4.70133e-05	3.83452e-05	3.528e-05	6.45833e-05	5.10953e-05	6.99205e-05	5.09425e-05	6.23004e-05	1.30003e-05	5.36832e-05	4.63155e-05
111	57.1662	5.42961	0.000353128	0.000343462	0.000280626	0.000312566	0.000255604	0.000399593	0.000246757	0.000219967	0.000348848	0.000234796	0.000356662	0.000349866	0.000248858	0.000236527	0.000227602	0.000242184	0.000263273	0.000300295	0.000398835	0.000395239	0.000303277	0.000212451	0.000284597	0.000220253	0.000257649	0.000274477	0.00030214	0.000406922	0.000448865	0.00045732	0.000126342	0.000255893	0.000216179	0.000408648	0.00012712	0.000212409	0.000429954	0.00031514	0.000349462	0.000338519	0.000266254	0.000624162	0.000348024	0.000228926	0.000160721	0.000344166	0.000314577
423	85.0955	5.43055	0.00028046	0.000309678	0.000258173	0.000312178	0.0001792	0.000352145	0.00028363	0.000199748	0.000375382	0.000155621	0.000438063	0.000390013	0.000180242	0.000172294	0.000162007	0.000202747	0.000200888	0.00029085	0.000332389	0.000419195	0.000347601	0.000118312	0.000300582	0.000236131	0.000234357	0.00035949	0.000254935	0.000412903	0.000413728	0.000308156	6.17024e-05	0.000263097	0.000220731	0.000364947	4.65647e-05	0.00016007	0.000452595	0.000324645	0.000400042	0.000295515	0.000259808	0.0006378	0.000301	0.000308704	0.000122468	0.000293694	0.00035813
963	71.097	5.431	0.000242494	0.000216029	0.000139877	0.000189705	0.00011883	0.00018854	0.000154742	0.000153249	0.000192098	0.000145357	0.000210856	0.000185423	0.000136508	0.000124083	0.000132357	0.000126361	0.000144184	0.000173648	0.000213529	0.000231809	0.00021382	7.29674e-05	0.000164238	0.00016865	0.000157404	0.000207246	0.000211599	0.000243257	0.000275166	0.000201224	8.07538e-05	0.000176087	0.000120277	0.000240577	8.35004e-05	0.00010611	0.00023798	0.000191861	0.000202933	0.000215053	0.000165439	0.000338764	0.000215053	0.000143497	9.09434e-05	0.000218279	0.000204679
1534	55.1386	5.43135	0.000282596	0.000209094	0.000254259	0.000238824	0.000214468	0.000272351	0.000214245	0.000176736	0.000267281	0.000208337	0.000217389	0.000239414	0.000200402	0.000164543	0.000198294	0.000254145	0.000177037	0.000229533	0.000318347	0.000284773	0.00025361	0.000184971	0.000227734	0.000239006	0.00021853	0.000232154	0.000255822	0.000258267	0.000317978	0.000278286	0.000161302	0.000265688	0.000201301	0.000257955	0.000172661	0.000192968	0.000253801	0.000230799	0.000219237	0.000257137	0.000274185	0.000348989	0.000248325	0.000211596	0.000153576	0.000239581	0.000256394
1350	84.0917	5.43181	7.70398e-05	9.69835e-05	6.45527e-05	0.000130901	5.40818e-05	0.00010117	9.74562e-05	5.08883e-05	7.05734e-05	5.24724e-05	0.000134844	0.000111431	9.54416e-05	5.4257e-05	5.52961e-05	7.02378e-05	5.50666e-05	8.59277e-05	0.000117693	0.00013277	0.000105602	3.45764e-05	7.54329e-05	0.000119022	5.21049e-05	0.000107577	7.40091e-05	0.000162287	0.000155406	0.000111349	1.67397e-05	5.81255e-05	6.19571e-05	0.000143667	2.95686e-05	2.26873e-05	0.000140901	7.07047e-05	0.000119305	9.97811e-05	8.08391e-05	0.000224469	9.57541e-05	8.79913e-05	4.21088e-05	8.60816e-05	7.15451e-05
1147	70.1361	5.43224	0.000121787	0.000175517	0.00016231	0.000160657	0.000111206	0.000174509	0.000143157	0.000115083	0.000159956	9.09958e-05	0.000152565	0.000167237	0.000116299	0.000112066	9.55013e-05	0.000125678	0.000112503	0.000157911	0.000150385	0.000179184	0.000145614	0.000104133	0.00011943	0.000164341	0.000132272	0.000117605	0.000144465	0.000186656	0.000221295	0.000168889	5.43176e-05	0.000165259	0.000110782	0.000129864	6.59312e-05	9.43442e-05	0.00019589	0.000110769	0.000125615	0.000142828	0.000131944	0.000250013	0.000166167	0.000136518	9.29673e-05	0.000149145	0.000168636
1913	69.0675	5.43455	4.81654e-05	4.66019e-05	6.16688e-05	7.57225e-05	4.66908e-05	5.20039e-05	7.48476e-05	4.57886e-05	5.39369e-05	6.21879e-05	7.37104e-05	9.34366e-05	4.77231e-05	3.03798e-05	3.56517e-05	6.00479e-05	5.15227e-05	7.06479e-05	9.53089e-05	7.29812e-05	6.34058e-05	4.38448e-05	4.73806e-05	4.10039e-05	4.78683e-05	4.09268e-05	7.02807e-05	8.39032e-05	0.000103152	9.43422e-05	2.70067e-05	7.83606e-05	5.4016e-05	9.21572e-05	2.69884e-05	2.80593e-05	8.98525e-05	8.01449e-05	8.23692e-05	7.96837e-05	7.6123e-05	0.000129081	6.31074e-05	6.26413e-05	2.29025e-05	5.25496e-05	7.17688e-05
219	69.099	5.89693	0.00227632	0.00241527	0.00199057	0.00193022	0.00140328	0.00187099	0.00166368	0.000824808	0.000413905	0.00151496	0.00114724	0.00130902	0.000748691	0.00241026	0.00139883	0.000950567	0.00129913	0.00137358	0.00159832	0.00093732	0.00233535	0.000526644	0.00295641	0.00225268	0.000685368	0.00175943	0.00312917	0.00055068	0.000328162	0.000653157	0.000257921	0.000475787	0.000398025	0.000278488	0.000266708	0.000348226	0.000587707	0.000430364	0.000690401	0.000663647	0.000355956	0.000906693	0.00315893	0.00105511	0.000133264	0.0013053	0.00191544
391	82.1102	5.89785	0.0002015	0.00014632	0.000136438	0.00017437	0.000149204	0.000116841	0.00012144	6.68816e-05	4.47494e-05	0.000126575	7.94439e-05	0.000121854	7.54995e-05	0.000201542	0.000111964	7.79026e-05	0.000146049	0.000107842	0.000118394	4.45552e-05	0.000184098	6.43887e-05	0.000217397	0.000173682	6.46216e-05	0.000131124	0.000237434	6.11007e-05	3.99501e-05	6.42411e-05	3.45429e-05	5.22639e-05	6.4707e-05	1.62365e-05	4.40264e-05	4.60766e-05	2.74847e-05	1.68268e-05	6.55941e-05	3.19923e-05	4.14861e-05	5.09915e-05	0.000251968	7.97242e-05	3.61212e-05	7.61714e-05	0.000220261
73	56.1659	5.89819	0.00408732	0.00431646	0.00341432	0.00306865	0.00256884	0.00328884	0.002861	0.00171746	0.000685553	0.00282917	0.00206052	0.00260546	0.00171041	0.00406147	0.00243909	0.00171043	0.00229263	0.0023346	0.00278128	0.00151091	0.00383299	0.00120955	0.00493984	0.00407386	0.00146217	0.00295237	0.00525982	0.00101782	0.000549537	0.000941027	0.000350197	0.000997248	0.000877124	0.000405718	0.000273811	0.000793643	0.000972439	0.000933965	0.00118112	0.00147104	0.000624637	0.0016013	0.00549469	0.00190587	0.000323886	0.00222158	0.00323471
344	77.0173	5.89849	0.000343144	0.000401651	0.000308081	0.000330646	0.000335338	0.000337613	0.000311876	0.000363014	0.000276128	0.000359802	0.00031552	0.000301381	0.000279455	0.000341556	0.00031014	0.000345534	0.000302696	0.000346106	0.000344359	0.000277183	0.000322226	0.000310422	0.000427268	0.000374778	0.000276361	0.000306382	0.000518274	0.000266235	0.000275028	0.000259036	0.000226782	0.000289182	0.000254185	0.000244032	0.000292187	0.000211505	0.00025072	0.000217791	0.000244612	0.000273452	0.00030425	0.000304487	0.000480586	0.000322355	0.000256365	0.000346592	0.000352447
205	68.1196	5.89856	0.00181705	0.00186176	0.0014725	0.00133832	0.00100702	0.0012304	0.00118692	0.000653583	0.000280906	0.00101512	0.000805378	0.000980479	0.000596285	0.00157901	0.000871488	0.000721684	0.000980863	0.00100441	0.00108884	0.000628619	0.00150661	0.000357872	0.00209128	0.0016447	0.000544993	0.00132789	0.0021806	0.000430236	0.000173925	0.000315412	7.92796e-05	0.000329067	0.000260911	0.000173126	4.74522e-05	0.000264935	0.000371927	0.000288823	0.000517893	0.000524447	0.000218299	0.000618388	0.00243411	0.000705454	0.00013573	0.00087001	0.00143639
668	126.089	5.89879	0.000629937	0.000696874	0.000517865	0.000475385	0.000417685	0.000506444	0.000417355	0.000261382	0.000105301	0.000479557	0.000314188	0.000406586	0.000292745	0.000625171	0.000400191	0.000246095	0.000345085	0.000378162	0.000423743	0.000230745	0.000606696	0.000171263	0.00075563	0.000676337	0.000216948	0.00046152	0.000835452	0.000127627	7.78431e-05	0.000160954	2.6215e-05	0.000120274	0.000173713	5.07608e-05	1.97707e-05	0.000122642	0.00015209	0.000144378	0.000224491	0.000183676	0.000104731	0.00024535	0.000900178	0.000293242	5.13938e-05	0.00036082	0.000547885
15	51.1431	5.8988	0.000515282	0.000453053	0.000319997	0.000348505	0.000280303	0.000386191	0.000255149	0.000202828	9.73153e-05	0.000333463	0.000221534	0.000263966	0.000206332	0.000429929	0.000204911	0.000185765	0.000256352	0.000265563	0.000298213	0.000196058	0.000421285	0.000130329	0.000543673	0.000368	0.00013825	0.000356062	0.000568999	0.000144267	0.0001004	0.000128573	5.70965e-05	0.000128072	0.00012695	7.10846e-05	3.94772e-05	0.000122574	0.000105262	0.000139625	0.000161973	0.000155844	8.36922e-05	0.000152071	0.000632417	0.000195571	7.65808e-05	0.000237066	0.000312468
413	84.1262	5.89913	0.000672852	0.000717039	0.000563174	0.00055841	0.000405018	0.000524567	0.000442826	0.000250987	0.00014046	0.000471288	0.000323511	0.000400144	0.000313474	0.000640922	0.000382443	0.000262368	0.000343512	0.000382152	0.000449983	0.000219557	0.000618441	0.000170052	0.000771638	0.00069574	0.000246098	0.000502053	0.000835006	0.000144746	0.000105154	0.00016485	3.95833e-05	0.000159897	0.000167007	7.87933e-05	3.26988e-05	0.000137581	0.000131746	0.000144633	0.000216946	0.000225532	0.00011901	0.000241156	0.000900725	0.000329422	8.66573e-05	0.000354535	0.000515006
38	54.1294	5.8993	0.000423291	0.000395927	0.000284966	0.00028571	0.000279956	0.000297035	0.000238592	0.000135282	7.25929e-05	0.000259652	0.000205603	0.000201261	0.000147409	0.000389626	0.000207019	0.000177726	0.000156529	0.000233237	0.000265092	0.000150866	0.000397136	0.000109477	0.000462541	0.000302448	0.000129278	0.000312456	0.000516675	0.0001183	7.58507e-05	0.000110846	2.15694e-05	0.000100489	8.4224e-05	5.54896e-05	3.45645e-05	9.27311e-05	9.39655e-05	9.38009e-05	0.00012135	0.000126265	6.25053e-05	0.000151621	0.000550815	0.000202623	4.78165e-05	0.000207114	0.000261039
396	83.0771	5.89932	0.00260739	0.00278556	0.00217603	0.00208151	0.00172475	0.00200296	0.00178366	0.00108934	0.000462517	0.00185892	0.001225	0.00164096	0.00105515	0.00263442	0.00147098	0.00100742	0.00139689	0.00151672	0.00184531	0.000963178	0.0025801	0.000724549	0.00318919	0.00260154	0.000948883	0.00194564	0.00329599	0.000605795	0.000359513	0.000606358	0.000123615	0.000551763	0.000635659	0.000181063	0.000108726	0.000467732	0.000635353	0.00055737	0.000783568	0.000866974	0.000395354	0.00101698	0.00367408	0.0011644	0.000252539	0.00141729	0.00214909
233	70.1072	5.8995	0.00835324	0.00916766	0.00721435	0.00687836	0.00565938	0.00683542	0.00598248	0.00316285	0.00135155	0.00614576	0.00419903	0.0054236	0.00341637	0.00854511	0.00509788	0.00363999	0.00469234	0.00505768	0.00609447	0.00312728	0.00855596	0.00226952	0.0105641	0.00877963	0.00282742	0.0065768	0.0112735	0.00187766	0.00109279	0.00184824	0.000233901	0.00197663	0.00198988	0.000740633	0.000161019	0.0015313	0.00238403	0.00177077	0.00264332	0.00281108	0.00117911	0.00325485	0.0121154	0.00374197	0.000666625	0.00472769	0.00692394
195	67.08	5.89968	0.00108636	0.00117073	0.000940303	0.000885891	0.000697775	0.000878576	0.000744133	0.000458304	0.000219562	0.000711511	0.000642788	0.000659958	0.000425469	0.000993217	0.000644554	0.000450745	0.000647955	0.00071177	0.000804833	0.000432234	0.00101321	0.00033739	0.0012378	0.00110559	0.000431118	0.000820927	0.00142662	0.000293181	0.000190709	0.000288733	0.000103852	0.000265123	0.000278634	0.000175163	0.000107146	0.000230473	0.000345077	0.000246176	0.000400827	0.000406171	0.000230528	0.00047243	0.00151846	0.00047526	0.000185604	0.000613592	0.000884972
253	71.1239	5.89992	0.00165094	0.00173267	0.00139491	0.00142757	0.00116149	0.00131716	0.00116029	0.000622747	0.000258125	0.00119601	0.000852684	0.0010399	0.000674914	0.00169696	0.000990047	0.00076454	0.000938168	0.00100015	0.00120948	0.000641491	0.00160767	0.00045088	0.00210737	0.00175118	0.000600805	0.00129446	0.00218195	0.000414465	0.000215082	0.000405514	9.67812e-05	0.000381285	0.000379495	0.000145031	6.5899e-05	0.000312451	0.000441574	0.000363287	0.00052455	0.000530743	0.000280427	0.000688838	0.0024194	0.00080068	0.000129168	0.00102508	0.00138346
381	81.0647	5.9	0.000248162	0.000231408	0.000175942	0.000198758	0.000183721	0.000176174	0.00013755	0.000167432	0.000112687	0.000179774	0.000145149	0.00016399	0.000135848	0.000211364	0.000131604	0.000115338	0.000134193	0.000159994	0.000194408	0.000137494	0.000166354	0.000122111	0.000279954	0.000250382	0.000130586	0.000172743	0.000231529	0.000119249	7.53778e-05	9.10476e-05	6.96896e-05	9.6918e-05	8.11931e-05	7.01733e-05	7.76849e-05	9.59323e-05	0.000118022	8.37684e-05	0.000108672	0.00012844	0.000117841	0.000157593	0.00023886	0.000126478	8.66923e-05	0.000162075	0.000168544
462	91.0116	5.90011	0.000140469	0.000119438	0.00010672	0.000105646	0.000103932	0.000101249	0.000107843	6.28063e-05	6.40805e-05	9.94681e-05	9.08979e-05	0.000101107	7.38473e-05	0.00012148	7.7631e-05	7.7573e-05	8.63371e-05	8.89672e-05	9.84625e-05	8.68067e-05	0.000108976	5.76319e-05	0.00012372	0.000111611	8.06199e-05	0.000107871	0.000124195	7.27937e-05	6.72062e-05	6.75016e-05	4.96507e-05	6.9568e-05	6.35379e-05	5.78025e-05	3.65498e-05	4.77498e-05	5.93894e-05	5.62611e-05	7.78876e-05	8.92572e-05	5.92243e-05	9.41513e-05	0.000139805	8.7971e-05	6.66929e-05	0.00010145	0.000111302
183	65.081	5.90075	0.000305271	0.000399318	0.000269058	0.000289993	0.000208304	0.000287521	0.000254904	0.000139311	0.00011087	0.000223912	0.000165893	0.000199301	0.000159913	0.000349785	0.000236458	0.000155715	0.000184883	0.000211096	0.00022102	0.000129887	0.000308029	0.000115833	0.000394463	0.0002752	0.000118646	0.00026856	0.000445441	0.000112534	9.61201e-05	0.000100586	7.41077e-05	0.00010002	0.00011633	5.04016e-05	5.69548e-05	0.000113874	0.000130926	8.97728e-05	0.000132394	0.000118128	0.000107753	0.000174206	0.000498714	0.000164327	8.29268e-05	0.000178403	0.000299153
602	111.079	5.90075	0.000124193	0.000153409	0.000141235	0.00012075	9.60509e-05	0.000144468	9.26481e-05	4.7586e-05	3.39526e-05	0.000112925	8.17508e-05	7.58087e-05	6.71193e-05	0.000145198	0.000100186	5.8928e-05	7.52375e-05	8.16941e-05	0.000101593	4.48665e-05	0.000121407	3.76065e-05	0.000181628	0.000146767	7.08169e-05	0.000109044	0.000158207	4.0991e-05	3.11051e-05	3.973e-05	9.62579e-06	3.96548e-05	4.4917e-05	2.94323e-05	2.27987e-05	2.8088e-05	3.86087e-05	4.00875e-05	5.68352e-05	5.35008e-05	2.6903e-05	6.31047e-05	0.00020419	6.35478e-05	1.87362e-05	8.77967e-05	0.000128127
93	57.1633	5.90101	0.00401967	0.00448768	0.00344801	0.00337428	0.00269445	0.00351208	0.00287706	0.0016961	0.000699998	0.00306602	0.00206372	0.00254261	0.00183407	0.00407848	0.00243809	0.00171608	0.00232572	0.00248541	0.00278169	0.00142821	0.00395923	0.00119127	0.00498222	0.00411946	0.00150688	0.00304461	0.00520234	0.000969442	0.000662146	0.00100145	0.000288674	0.0010003	0.000999306	0.000408068	0.000241099	0.000869237	0.00104495	0.00103051	0.00129616	0.00129973	0.000667621	0.00161944	0.00580788	0.00185194	0.000387444	0.00232065	0.003497
47	55.135	5.90107	0.00801357	0.00837955	0.00661124	0.00633837	0.00516506	0.00648274	0.00552484	0.00322202	0.0013525	0.00573781	0.00400644	0.00511791	0.00345519	0.0081449	0.0047548	0.00347613	0.00447269	0.00472019	0.00556033	0.00296659	0.00788245	0.00223904	0.00995719	0.00786766	0.00265955	0.00585764	0.0104467	0.00200104	0.00105999	0.00197934	0.00037637	0.00186715	0.00181564	0.000769818	0.000377393	0.0015117	0.00208304	0.0017423	0.00251358	0.00253078	0.00134348	0.00299511	0.0113244	0.0036112	0.000684737	0.00443074	0.00631953
1414	97.0504	5.90126	6.53953e-05	0.000106399	8.86645e-05	8.24281e-05	6.01222e-05	9.1538e-05	7.0371e-05	6.54655e-05	4.07912e-05	8.50746e-05	4.40571e-05	6.03817e-05	4.4335e-05	9.97973e-05	6.16837e-05	6.47288e-05	6.28556e-05	7.19477e-05	8.85983e-05	3.48021e-05	9.93163e-05	3.55875e-05	0.000134831	9.59398e-05	4.91988e-05	7.15482e-05	0.000118908	3.31735e-05	4.36105e-05	3.90078e-05	2.09735e-05	4.28016e-05	3.7783e-05	2.26179e-05	1.91205e-05	2.818e-05	2.49198e-05	3.90847e-05	5.02615e-05	5.40883e-05	3.51209e-05	4.66912e-05	0.000110351	5.50041e-05	3.49102e-05	5.33733e-05	7.32696e-05
1562	95.0645	5.90143	8.50149e-05	0.000128644	0.000111888	0.000106113	7.43506e-05	9.47193e-05	9.24201e-05	7.77012e-05	3.68894e-05	9.16135e-05	6.87481e-05	8.60702e-05	7.50977e-05	8.45573e-05	7.07308e-05	7.463e-05	6.81106e-05	8.60006e-05	7.22718e-05	7.29084e-05	9.75559e-05	7.33426e-05	0.000111097	0.000100867	5.83748e-05	8.55085e-05	0.000115038	6.0848e-05	4.74967e-05	6.13012e-05	3.41815e-05	4.60123e-05	4.53118e-05	5.12786e-05	3.90993e-05	4.81336e-05	5.15512e-05	3.60085e-05	5.34683e-05	7.24089e-05	6.06571e-05	8.17705e-05	0.000113978	6.14143e-05	4.56075e-05	9.98608e-05	0.000116722
368	79.0422	5.90149	0.000303418	0.000311051	0.000257491	0.000218102	0.000212079	0.000255466	0.000231273	0.000155343	0.000105951	0.000216854	0.000178488	0.000204844	0.000131592	0.000284612	0.000214289	0.000167372	0.000204745	0.000168252	0.000247652	0.000101441	0.000319691	0.00012919	0.000400691	0.000282728	0.000128954	0.000248293	0.000366784	0.000106205	0.000105665	0.000128958	6.30045e-05	0.000129375	0.00010705	9.79226e-05	6.52218e-05	0.00012651	0.000102473	0.000110622	0.000142302	0.000125906	0.00014518	0.000169378	0.000438657	0.000156586	8.2508e-05	0.000178866	0.000271147
1526	52.1147	5.90166	0.000105728	0.00013865	0.000104467	5.58048e-05	9.10889e-05	0.000124106	8.06763e-05	2.733e-05	2.00996e-05	8.69232e-05	5.31951e-05	9.00055e-05	1.45313e-05	0.00014218	6.78025e-05	2.35937e-05	5.74888e-05	8.37715e-05	7.34366e-05	1.52681e-05	0.000145463	6.57291e-06	0.000226068	0.000119561	3.60126e-05	0.000101565	0.000153322	3.82831e-05	2.9448e-05	2.55621e-05	1.30343e-05	3.54443e-05	2.70306e-05	8.064e-06	4.33729e-06	9.74525e-06	1.01814e-05	3.57719e-05	3.4806e-05	4.67167e-05	3.21376e-05	6.27755e-05	0.000195204	3.75891e-05	2.36501e-05	6.56527e-05	0.000102289
1511	63.0918	5.90169	0.000119194	9.14971e-05	8.65968e-05	0.0001073	9.24393e-05	0.000110574	9.96375e-05	7.32064e-05	3.83704e-05	9.09183e-05	9.39241e-05	7.68297e-05	6.93655e-05	0.000142077	7.94824e-05	5.61875e-05	6.75106e-05	9.4238e-05	0.000108269	7.64313e-05	9.76715e-05	5.48153e-05	0.000115516	0.000120629	4.97508e-05	9.8587e-05	0.000119499	5.34497e-05	4.82681e-05	5.19703e-05	3.783e-05	4.3304e-05	4.82675e-05	3.73473e-05	2.34864e-05	5.9582e-05	4.52011e-05	3.80518e-05	5.27234e-05	4.84827e-05	5.72585e-05	6.42488e-05	0.000146802	8.08258e-05	4.27843e-05	8.09415e-05	9.88634e-05
28	53.1272	5.90176	0.00121034	0.00127851	0.00101864	0.000939501	0.000837936	0.000990338	0.000803846	0.000519565	0.000222901	0.000943242	0.00064535	0.000791499	0.000540164	0.00128027	0.000789567	0.000507592	0.00072966	0.000759151	0.000862468	0.000464353	0.00125175	0.000297874	0.00154779	0.00132731	0.000402893	0.000948865	0.00164031	0.000301068	0.000197735	0.000325404	8.2269e-05	0.00026541	0.000297047	0.000104207	0.00011738	0.000238664	0.000317996	0.00027884	0.000445707	0.000400772	0.000283686	0.000507806	0.00170987	0.000654316	0.000138596	0.000711467	0.00103833
7	50.1833	5.90256	0.0001763	0.000179615	0.000143775	0.00012446	0.000148404	0.000122914	0.000117463	0.000102736	9.11003e-05	0.000156787	9.45903e-05	0.000119061	9.58462e-05	0.000171411	0.000145923	8.14797e-05	9.79279e-05	0.00013665	0.000154063	8.04805e-05	0.000205651	9.65307e-05	0.000228648	0.000204374	8.59511e-05	0.000147839	0.00025416	8.50867e-05	9.99093e-05	8.6333e-05	6.55234e-05	3.80843e-05	7.92179e-05	6.41004e-05	6.32726e-05	4.19087e-05	6.77836e-05	4.4802e-05	6.68497e-05	8.68807e-05	0.000106281	0.000106741	0.00019815	0.000122533	6.87321e-05	9.24832e-05	0.000126058
1535	59.1143	5.90478	0.000409632	0.000361877	0.00037773	0.000434763	0.000485887	0.000476297	0.000293989	0.000328419	0.00034047	0.000301118	0.000358033	0.000302871	0.000357504	0.000385135	0.000356424	0.000372189	0.000351538	0.000348129	0.000349902	0.000419357	0.00039277	0.000268389	0.000362916	0.000355783	0.000336954	0.000422258	0.000178175	0.000309236	0.000217398	0.00018733	0.000294794	0.000372884	0.000296452	0.000253712	0.000336567	0.000266119	0.000303437	0.000275371	0.000295434	0.000313618	0.000263541	0.000322351	0.000388216	0.000326095	0.000379285	0.000457717	0.000638309
843	58.1866	5.91034	0.000184438	0.000146718	0.000150003	0.00019714	0.0001362	0.000159371	0.000135708	0.000105645	6.25686e-05	0.000150382	0.000120155	0.000159361	6.1104e-05	0.000213683	0.000146162	0.000125833	0.000102413	0.000147105	0.000157763	8.9928e-05	0.000223593	0.000101057	0.000222323	0.000179044	9.3664e-05	0.000150894	0.000238414	7.2525e-05	4.53842e-05	7.24556e-05	4.45532e-05	8.27536e-05	8.17278e-05	4.5918e-05	3.15867e-05	6.85409e-05	9.55347e-05	7.77381e-05	8.83917e-05	8.00807e-05	7.20962e-05	9.13676e-05	0.000264842	9.57605e-05	4.94855e-05	0.000124232	0.000181158
146	59.102	5.91696	0.000265462	0.000442621	0.000275775	0.00050822	0.000264693	0.000262008	0.000137358	0.000184067	0.000376188	0.000343669	0.000254243	0.000341301	0.000442079	0.000222398	0.000193076	0.000181994	0.00040743	0.000162585	0.000184083	0.000489747	0.000153405	0.000301939	0.000187746	0.000395547	0.000131529	0.000209665	0.000398896	0.000182854	0.000299992	0.00041542	0.000169025	0.000217564	0.000350067	0.000305954	0.000152092	0.000317639	0.000154883	0.000331521	0.00014682	0.000373767	0.00031783	0.000185379	0.00022394	0.000405977	0.000235022	0.000551561	0.000617027
274	72.1338	5.92326	0.000156274	0.000152133	0.000138009	0.000140567	0.000144266	0.000127427	0.000115164	0.000148532	9.67985e-05	8.46156e-05	0.000114724	0.000132604	0.000127557	0.000106039	0.00010137	0.000123946	0.000115304	0.000118052	0.000163752	0.00013171	0.000124518	0.000119866	0.000108923	0.000147096	0.000139922	0.00010837	0.000163465	7.91593e-05	0.000104292	0.000130691	8.63693e-05	9.02632e-05	0.000118078	9.00478e-05	0.000115356	9.50708e-05	8.95654e-05	9.15115e-05	6.8956e-05	0.000100573	8.51156e-05	9.28771e-05	0.00015323	9.75664e-05	0.000104002	0.000177036	0.000180381
285	73.0729	5.92533	0.000274289	0.000318251	0.00031979	0.000299577	0.000331836	0.000295621	0.000167585	0.000231226	0.000221132	0.000230825	0.000270135	0.000234876	0.000251721	0.000224807	0.000267396	0.000327385	0.000298222	0.000390092	0.000358587	0.000319297	0.000152158	0.000244691	0.000201838	0.000199083	0.000218967	0.000227128	0.000219601	0.000162636	0.000170959	0.00021326	0.000265429	0.000270648	0.000225851	0.000186347	0.000247285	0.000194407	0.000185898	0.000151699	0.000178599	0.000195471	0.000272284	0.000204794	0.000189457	0.000262864	0.000267802	0.000305329	0.000303036
463	91.0286	6.41636	0.00389506	0.0062862	0.00339195	0.00341789	0.00274962	0.0010784	0.00143422	0.000813951	0.00219432	0.00148627	0.0100192	0.00701303	0.00613993	0.010326	0.00243857	0.00201651	0.00225956	0.00258084	0.000927736	0.00144234	0.0011165	0.000632516	0.00135613	0.00136518	0.0133741	0.00830085	0.00589695	0.000849662	0.000757202	0.0013017	0.000478068	0.0020138	0.00130613	0.00186736	0.000484918	0.00202967	0.0103255	0.00990368	0.00797237	0.000819845	0.00076799	0.00140008	0.000874775	0.000777239	0.000599768	0.000904033	0.00117583
1278	106.044	6.41699	0.00125634	0.0019041	0.00111852	0.00119627	0.000984193	0.000361369	0.000516942	0.00027487	0.000604427	0.00043952	0.00302435	0.00238977	0.00185053	0.00318627	0.000812477	0.000586304	0.000745776	0.000800417	0.000302384	0.000492719	0.000366111	0.000240423	0.000466431	0.000341139	0.0041734	0.00252724	0.00195928	0.000202462	0.000233433	0.000414967	0.000125886	0.00058584	0.000433065	0.000618266	0.000159049	0.000706396	0.00318716	0.00301142	0.00239708	0.000320566	0.000222439	0.00043185	0.000306106	0.000231589	0.000200881	0.000275253	0.000414624
1296	51.161	6.41843	0.000416044	0.000614886	0.00037415	0.000400456	0.000319318	0.000137238	0.000199022	0.000122974	0.000268973	0.000172558	0.000965634	0.000781593	0.000657915	0.00103567	0.000287294	0.000237318	0.000276748	0.000311144	0.000102719	0.000211013	0.000156441	0.00012777	0.000188601	0.000172159	0.0012552	0.000876793	0.000641402	0.000114476	0.000138745	0.000180901	8.54107e-05	0.000226443	0.000162534	0.000204184	7.10642e-05	0.000253655	0.000997517	0.000946016	0.000763659	0.000123546	0.000142205	0.000189371	0.000114646	0.000113706	0.000117916	0.000113424	0.000205565
1875	105.031	6.41844	0.000179352	0.000158463	0.000206381	0.000156429	8.7567e-05	4.74676e-05	7.1289e-05	6.77632e-05	9.95149e-05	7.43297e-05	0.0003975	0.000372308	0.000268415	0.000524773	6.44507e-05	0.000124046	0.000121994	0.00012383	7.0942e-05	8.61972e-05	7.24828e-05	4.67213e-05	7.57219e-05	9.73786e-05	0.000578179	0.000318154	0.000268432	2.27114e-05	5.7886e-05	5.44259e-05	5.66251e-05	8.61927e-05	6.58749e-05	0.0001115	5.63612e-05	0.000108809	0.000434419	0.000411376	0.000271922	8.18749e-05	8.4926e-05	4.67636e-05	5.03072e-05	5.53842e-05	5.38122e-05	4.73304e-05	7.19165e-05
187	65.0752	6.4188	0.000434266	0.000657786	0.000417664	0.000410995	0.000384821	0.000167998	0.000195463	0.000140272	0.000297362	0.00019433	0.00100198	0.000808292	0.000656508	0.00112192	0.000366758	0.000304392	0.000340332	0.00034032	0.000160042	0.000202057	0.000178398	0.000129816	0.000208364	0.000193947	0.00129954	0.000962393	0.000775293	0.00015484	0.000134311	0.00022026	0.000102882	0.000232469	0.00020046	0.000264642	0.000137543	0.000261314	0.00103914	0.000893902	0.000882193	0.000153652	0.000135438	0.000210301	0.000131738	0.000148257	0.000125093	0.000149672	0.000220914
473	92.1026	6.41988	0.000319594	0.000457806	0.000280361	0.000267653	0.000220683	9.81303e-05	0.000130524	7.92902e-05	0.000175364	0.000152208	0.00072355	0.000554065	0.000445969	0.00071294	0.00019586	0.000152637	0.000152185	0.000204798	9.08202e-05	0.00016027	0.000107947	6.29731e-05	0.000126274	0.00011582	0.000980266	0.000595318	0.000490741	8.12761e-05	7.33468e-05	0.000127765	4.73222e-05	0.000139245	0.000128236	0.000133133	6.03985e-05	0.000158086	0.000751821	0.000680228	0.000554706	0.000104976	7.1149e-05	0.000111579	8.4949e-05	8.03304e-05	8.01608e-05	7.87099e-05	0.000133143
952	59.1115	6.41995	7.25764e-05	0.000121213	0.000119978	9.06627e-05	9.15835e-05	7.58234e-05	5.70561e-05	8.86816e-05	3.2472e-05	6.45181e-05	6.6489e-05	0.000120421	5.42824e-05	6.69306e-05	6.34045e-05	9.31664e-05	7.82323e-05	8.89617e-05	0.000105137	5.11604e-05	0.000108453	7.87762e-05	7.7936e-05	8.94936e-05	5.48439e-05	0.000102253	0.000123077	3.37051e-05	3.01192e-05	5.15038e-05	3.86476e-05	4.97592e-05	4.99624e-05	4.11721e-05	4.54087e-05	3.30391e-05	4.46088e-05	3.6001e-05	6.13015e-05	4.94572e-05	3.65109e-05	4.2162e-05	8.48765e-05	8.33455e-05	3.69875e-05	8.04272e-05	9.16031e-05
1541	79.1112	6.42031	0.00023016	0.000372055	0.000204395	0.000213215	0.000174414	8.53677e-05	0.000126505	9.50005e-05	0.000129001	0.00011586	0.000424002	0.000373445	0.000316039	0.000517947	0.000130945	0.000161187	0.000161523	0.000214261	8.87499e-05	0.000112745	9.52968e-05	6.95832e-05	0.000109149	0.000126969	0.000632435	0.000365474	0.000325127	6.7335e-05	6.60543e-05	0.00012384	7.42217e-05	0.000141618	0.000117821	0.000100289	7.97272e-05	0.000149184	0.0004358	0.000423593	0.000355114	0.000112705	0.000121954	0.000121963	6.70959e-05	7.15756e-05	8.09405e-05	0.000103514	0.000105512
1266	63.0808	6.42037	0.000223705	0.000328462	0.000205283	0.000211088	0.000188416	8.72591e-05	7.50755e-05	7.74962e-05	0.000110011	9.18211e-05	0.000505154	0.000368129	0.000268749	0.000513395	0.000168755	0.000108332	0.000122714	0.000176378	7.83723e-05	0.000113322	9.18022e-05	5.58884e-05	8.98641e-05	0.000106009	0.000590989	0.00037859	0.00034567	5.40499e-05	5.87029e-05	8.96395e-05	4.74951e-05	0.000110352	9.34708e-05	0.000121598	4.97899e-05	0.000125938	0.000469341	0.000446818	0.00036871	7.13604e-05	6.6948e-05	8.69506e-05	6.47228e-05	6.28259e-05	5.93582e-05	7.06606e-05	6.9796e-05
1305	77.024	6.42045	0.000461934	0.000708214	0.000495455	0.000474499	0.000385714	0.000219904	0.000272578	0.000280366	0.000342923	0.000287763	0.000924863	0.000803352	0.000542395	0.000939583	0.000388163	0.000335279	0.000346504	0.000386403	0.000309747	0.000255209	0.000230704	0.000281766	0.00025165	0.000296592	0.00133507	0.000827817	0.000710165	0.000235625	0.000230059	0.00028118	0.000216669	0.000322348	0.000296187	0.00030418	0.000229141	0.000287233	0.000945152	0.000852206	0.000734375	0.000223312	0.00026795	0.000265036	0.000201142	0.000212937	0.000196907	0.000252935	0.000296532
588	107.083	6.42062	0.000123323	0.000153677	0.000114792	0.000108716	8.59609e-05	3.6626e-05	6.66482e-05	4.00401e-05	7.28537e-05	4.32459e-05	0.000272529	0.000196735	0.000178039	0.00022246	7.87939e-05	6.92061e-05	7.95227e-05	8.56302e-05	4.68723e-05	4.24883e-05	5.51315e-05	2.10687e-05	5.14806e-05	4.24019e-05	0.000301173	0.000178068	0.000146828	3.72202e-05	4.03663e-05	5.62909e-05	1.98197e-05	5.94986e-05	5.55645e-05	5.92433e-05	2.1844e-05	6.56003e-05	0.000253651	0.00024474	0.00018739	3.59243e-05	4.3457e-05	4.77629e-05	4.78456e-05	5.01051e-05	2.46561e-05	4.79757e-05	5.18948e-05
1294	50.1782	6.42081	0.000195633	0.00027336	0.000182128	0.000116128	0.000159689	7.6857e-05	5.66742e-05	8.80465e-05	0.000134094	9.71367e-05	0.00053453	0.000386293	0.000263548	0.000446459	9.33265e-05	0.000110119	0.000150778	0.000131997	7.42001e-05	7.85653e-05	9.43396e-05	6.88365e-05	7.37078e-05	7.59142e-05	0.000678259	0.000338016	0.000333911	8.86199e-05	6.77628e-05	7.49792e-05	5.67508e-05	0.000136782	9.17623e-05	0.000143567	5.79608e-05	0.000142512	0.000462476	0.000418179	0.000371755	0.000102366	9.88434e-05	7.48179e-05	7.1718e-05	5.01075e-05	4.96866e-05	6.04617e-05	9.08027e-05
355	78.1007	6.42163	0.000318636	0.000507854	0.000328407	0.000233385	0.000234257	0.000115408	0.000166439	8.08703e-05	0.000218446	0.000154785	0.000633574	0.000622353	0.000488154	0.000822002	0.000244394	0.000147038	0.00020121	0.000237017	0.000113602	0.000145586	0.000145927	8.22037e-05	0.000137566	0.000157043	0.00100235	0.000630291	0.000539401	0.000115962	9.79125e-05	0.000130687	6.3813e-05	0.00021393	0.000143937	0.000148638	6.75094e-05	0.000222592	0.00074937	0.000750991	0.000562662	0.000111237	9.95776e-05	0.000131985	9.42573e-05	0.000101668	9.31165e-05	0.000125358	0.000134454
1298	62.0716	6.42264	7.47169e-05	0.000118604	6.78791e-05	8.42071e-05	4.92772e-05	2.24891e-05	3.1956e-05	4.6434e-05	6.3071e-05	3.14707e-05	0.000145059	0.00011998	0.000123878	0.000196296	5.69728e-05	2.25795e-05	5.83229e-05	6.33305e-05	3.05736e-05	3.04775e-05	2.6095e-05	1.65213e-05	3.29415e-05	3.22966e-05	0.00021363	0.000141592	9.17517e-05	4.11256e-05	3.31209e-05	3.91115e-05	1.7327e-05	3.67124e-05	5.06489e-05	5.05877e-05	1.82504e-05	4.8645e-05	0.000166941	0.000113185	9.28861e-05	2.0851e-05	1.90327e-05	4.41917e-05	1.97331e-05	1.56755e-05	3.53104e-05	2.86965e-05	5.27256e-05
899	89.0065	6.42314	0.000147969	0.000176657	0.000136022	0.000132613	0.00010478	7.012e-05	5.68467e-05	4.46683e-05	0.000102984	6.76685e-05	0.000255199	0.000196504	0.000177363	0.000274426	0.0001083	7.81206e-05	9.09944e-05	0.000117923	6.1075e-05	9.1811e-05	4.57379e-05	4.25658e-05	7.36542e-05	8.09938e-05	0.000395356	0.000235766	0.00017192	4.95848e-05	5.46305e-05	6.70707e-05	4.33665e-05	9.43804e-05	6.63852e-05	8.91143e-05	3.6539e-05	0.000109255	0.00028874	0.000243399	0.000226268	5.5071e-05	5.98398e-05	8.60882e-05	6.76362e-05	5.40501e-05	5.12009e-05	5.38539e-05	7.78883e-05
1310	103	6.42339	0.000137421	0.000228708	0.000164275	0.000123228	0.000119952	5.38246e-05	6.99567e-05	4.76295e-05	7.58042e-05	7.29367e-05	0.000308329	0.000271054	0.000218589	0.000324601	0.000109661	6.16522e-05	0.000101078	0.000104469	4.67197e-05	8.07302e-05	4.69184e-05	3.00223e-05	7.12494e-05	7.12917e-05	0.000410687	0.000250354	0.000181864	4.84957e-05	5.50663e-05	6.76238e-05	1.9157e-05	9.5735e-05	4.96129e-05	9.55315e-05	4.49322e-05	0.000110931	0.000376565	0.000347381	0.000254134	5.40292e-05	6.46135e-05	8.58553e-05	4.4441e-05	3.86157e-05	3.0108e-05	5.30866e-05	8.72872e-05
1308	90.0039	6.4242	5.44341e-05	6.23992e-05	2.29429e-05	3.86534e-05	1.69797e-05	1.02353e-05	6.11983e-06	2.71384e-06	2.50636e-05	2.05276e-06	0.000126072	7.18319e-05	6.16186e-05	0.000114711	2.39901e-05	1.84459e-05	2.68527e-05	4.17677e-05	4.51654e-06	1.67965e-05	2.21629e-05	1.85997e-05	1.62382e-05	4.78491e-06	0.000114115	0.000120008	9.40317e-05	1.65378e-05	9.3064e-06	9.79147e-06	4.85165e-06	3.07367e-06	9.98968e-06	3.33125e-06	1.37363e-05	1.30361e-05	0.000126004	9.79631e-05	7.98758e-05	9.20122e-06	5.00996e-06	1.23494e-05	5.61042e-06	4.65744e-06	4.12256e-06	7.55198e-06	4.9761e-06
878	74.0494	6.42427	0.000120631	0.00012698	8.7217e-05	0.000105553	7.66669e-05	5.45141e-05	5.55219e-05	5.10376e-05	8.60246e-05	5.83948e-05	0.000181095	0.000183391	0.000163942	0.000255197	9.59987e-05	6.51683e-05	6.92288e-05	8.75662e-05	4.63024e-05	6.35386e-05	6.61115e-05	4.18911e-05	7.31333e-05	5.25752e-05	0.000246559	0.000207019	0.000159	3.73078e-05	3.4418e-05	7.3332e-05	2.46473e-05	5.69682e-05	5.60195e-05	5.97534e-05	4.19729e-05	5.8976e-05	0.000230491	0.000186345	0.000173754	4.88953e-05	4.85788e-05	4.79774e-05	5.09113e-05	4.38604e-05	4.55299e-05	5.41263e-05	3.95121e-05
1392	52.1904	6.42603	0.00011954	0.000197154	0.00013176	0.000132662	0.000103044	2.3416e-05	5.93185e-05	2.3421e-05	8.56958e-05	5.12613e-05	0.000272284	0.000194155	0.000177073	0.000264405	0.000119618	8.77919e-05	8.30002e-05	9.2152e-05	4.47624e-05	6.28706e-05	5.76981e-05	3.19041e-05	8.06843e-05	6.39398e-05	0.000299426	0.000255716	0.000197766	5.23928e-05	3.18941e-05	5.29582e-05	2.89802e-05	6.79282e-05	5.04449e-05	7.08366e-05	2.53526e-05	8.37999e-05	0.000294942	0.000231699	0.000207993	3.64482e-05	4.26194e-05	6.55682e-05	4.52811e-05	2.33312e-05	2.20515e-05	4.52994e-05	2.91946e-05
1304	75.0678	6.42735	7.60869e-05	9.1315e-05	6.03101e-05	8.41603e-05	5.47516e-05	3.89494e-05	5.01041e-05	4.68508e-05	5.96797e-05	5.52566e-05	0.000153304	0.000117251	0.000120751	0.000157483	7.43045e-05	4.95689e-05	8.29453e-05	6.09321e-05	5.58268e-05	5.29503e-05	4.80114e-05	5.57089e-05	4.87672e-05	6.73269e-05	0.000154782	0.000113924	0.000131509	4.99658e-05	4.83089e-05	4.34298e-05	6.73592e-05	7.74112e-05	6.1627e-05	6.02583e-05	5.31621e-05	5.46741e-05	0.000137501	0.000112822	0.0001154	3.9539e-05	6.71027e-05	7.15339e-05	4.89948e-05	4.42696e-05	4.89238e-05	4.64865e-05	4.61966e-05
842	57.1867	6.4943	0.000198503	0.000193857	0.000255046	0.000236875	0.000153729	0.000203335	0.000194095	0.000172839	0.000194379	0.000149902	0.000198628	0.000198009	0.000143821	0.000149595	0.000166677	0.000175114	0.000123976	0.000206078	0.000239244	0.000204729	0.000221585	0.000140235	0.000205051	0.000179749	0.000256431	0.000204642	0.000201911	0.000227557	0.000266022	0.000198207	9.3173e-05	0.000197708	0.000176198	0.000189284	8.24875e-05	0.000122034	0.00019149	0.000156988	0.000137387	0.000163619	0.000175156	0.000245805	0.000184555	0.000177843	7.9256e-05	0.000193319	0.000216838
889	84.1144	6.49625	0.00010741	0.000109357	0.000170036	0.000137028	5.79909e-05	0.000115046	0.000110913	0.00010655	0.000145183	9.24124e-05	0.000128093	0.000122347	8.01867e-05	9.78549e-05	6.41723e-05	9.35521e-05	7.74358e-05	0.000115042	0.000156515	0.000124897	0.000126235	7.99986e-05	8.56961e-05	0.000118644	0.000112297	9.68561e-05	0.000139226	0.000178672	0.000191121	0.000135571	2.01941e-05	0.000133489	0.000115929	0.000102408	2.14542e-05	6.64153e-05	0.000110314	0.000102201	0.000111133	0.00011255	0.000129632	0.000183342	0.000125045	5.94208e-05	4.00411e-05	0.000114035	0.000118442
1004	70.1213	6.49631	0.000228661	0.000175535	0.000242976	0.000166424	0.000162611	0.000181856	0.000138531	0.000197907	0.000152157	0.000169917	0.000167901	0.000141123	0.000145968	0.000174906	0.000160713	0.000153429	0.000162494	0.000207702	0.00019301	0.000172658	0.000205512	0.000134685	0.000252308	0.000216788	0.000126875	0.00016043	0.000150759	0.000200301	0.000259229	0.00017355	0.000107634	0.000175835	0.000192533	0.000133976	0.000100027	0.000141557	0.000140732	0.000189828	0.000135211	0.000196773	0.000206327	0.000167197	0.00019825	0.000176326	9.18237e-05	0.000194799	0.000250614
894	85.118	6.49663	0.000137399	0.000181214	0.000137757	0.000201859	9.79658e-05	0.000127458	0.000138592	0.000117855	0.000120896	0.000117486	0.000162792	0.000152879	0.000120663	0.000118681	9.23946e-05	0.000118895	0.000104569	0.000134355	0.00017794	0.000144346	0.000115897	8.17897e-05	0.00012216	0.000144188	0.000172734	0.00015737	0.000132948	0.000155862	0.000261855	0.000133301	3.0154e-05	0.000128781	0.000140336	0.000125283	2.06499e-05	7.63707e-05	0.000109434	0.000102529	0.000133012	0.00011546	0.000117297	0.000156344	0.000119646	8.31429e-05	3.55016e-05	0.000127443	0.00013648
265	71.1112	6.49831	0.000160656	0.000138518	0.000183441	0.000167284	0.000119148	0.000171075	0.000127241	0.000140553	0.000139949	0.000141048	0.00019038	0.000144376	0.0001134	0.000142863	0.000147255	0.000141322	0.000114854	0.000171153	0.000162561	0.000166831	0.000149903	0.000117126	0.000178967	0.000174167	0.000169008	0.00013968	0.000182391	0.000196939	0.000262039	0.000154497	4.65707e-05	0.000124945	0.000161725	0.00011068	5.99847e-05	0.000115103	0.000180799	0.000122623	0.000143164	0.000151317	0.000179066	0.000179099	0.000160242	0.000122377	7.78335e-05	0.000142457	0.000157768
1775	72.0885	6.57247	9.36305e-05	0.000111219	7.91723e-05	7.77354e-05	0.000101885	0.000113654	9.21976e-05	8.77814e-05	0.000101597	9.98468e-05	0.000100352	0.000103266	0.000126106	0.000107098	8.23045e-05	6.81253e-05	9.52063e-05	9.0217e-05	9.59707e-05	9.59877e-05	8.53503e-05	7.53227e-05	7.91363e-05	8.37758e-05	6.19267e-05	7.73661e-05	9.53981e-05	0.000103415	6.02345e-05	0.000110681	0.000108381	8.00483e-05	7.1406e-05	7.44237e-05	8.45562e-05	8.29903e-05	5.73586e-05	7.39763e-05	7.583e-05	0.000109217	0.000116186	0.000116479	0.000102749	9.0374e-05	0.000211685	0.000131115	0.00016204
1716	58.1368	6.5748	4.02591e-05	5.29375e-05	3.44326e-05	4.23196e-05	4.3305e-05	4.72095e-05	4.48736e-05	5.76176e-05	4.76643e-05	2.8713e-05	6.18893e-05	5.16198e-05	6.28605e-05	4.99671e-05	3.03379e-05	2.62034e-05	3.38829e-05	4.78899e-05	4.55916e-05	3.58217e-05	3.49366e-05	2.92758e-05	4.35579e-05	3.41926e-05	4.28419e-05	2.93361e-05	5.69716e-05	3.80241e-05	3.6747e-05	3.4402e-05	5.08401e-05	3.20723e-05	4.57103e-05	3.78515e-05	4.52347e-05	2.59064e-05	3.27386e-05	2.65092e-05	3.81955e-05	4.71641e-05	5.26846e-05	6.50499e-05	5.83804e-05	3.99452e-05	0.000133448	6.66002e-05	8.94009e-05
87	56.1636	6.64432	0.0005115	0.000479125	0.000629274	0.000512655	0.000535428	0.000489316	0.000469453	0.000568599	0.000388338	0.000511433	0.000487373	0.000534908	0.000526122	0.000625053	0.000797586	0.000744082	0.000758014	0.000822602	0.000725959	0.00072662	0.000576587	0.000811671	0.000663268	0.000814491	0.000698512	0.000779841	0.000614025	0.000559198	0.000655493	0.000538318	0.000632788	0.000553463	0.000648866	0.000690896	0.000662661	0.000600854	0.000460501	0.000533186	0.000474673	0.00147606	0.00184841	0.00144863	0.00139602	0.00148094	0.0013485	0.00150157	0.0018622
67	55.1273	6.64501	0.000415595	0.000510618	0.000670601	0.000405577	0.000483074	0.000506935	0.00039053	0.00052598	0.000442202	0.000500806	0.000425474	0.000338634	0.000417945	0.000603564	0.000436752	0.000454016	0.000591519	0.000581215	0.000465637	0.000498305	0.000430052	0.000485504	0.000483586	0.00051768	0.000440291	0.000430785	0.000631614	0.000342136	0.000540947	0.000549614	0.000394042	0.000367521	0.000499572	0.000430113	0.000547743	0.000386907	0.000443941	0.000350427	0.000423044	0.000908246	0.00116622	0.000923759	0.00088546	0.000792709	0.000883638	0.000991717	0.00113827
959	69.0827	6.64513	0.000248602	0.000258166	0.000264798	0.000279745	0.000296079	0.000259796	0.000281592	0.00027461	0.00025112	0.000209688	0.000278077	0.000251436	0.000243621	0.000299706	0.000303853	0.000253868	0.0002885	0.000282693	0.000345531	0.000354739	0.000298165	0.000311745	0.000272487	0.000357546	0.000297327	0.000286467	0.000305497	0.000304651	0.000312612	0.00026778	0.000286116	0.000278963	0.000245962	0.000197553	0.000240239	0.000254517	0.00022646	0.000248479	0.000214195	0.000532126	0.000740738	0.00050704	0.000485212	0.000513951	0.000491391	0.000487128	0.000665941
450	91.0305	6.65905	0.0100582	0.014768	0.00982651	0.0091454	0.00799965	0.00262303	0.00363303	0.00257738	0.00522268	0.00377592	0.0224119	0.016537	0.0148543	0.0239586	0.00694606	0.00571588	0.00630592	0.00733273	0.00232946	0.00348299	0.00301654	0.00228724	0.00324392	0.00389094	0.0279255	0.0190026	0.0145357	0.00174996	0.00162794	0.00321213	0.00148782	0.00415638	0.00327512	0.00407143	0.00152225	0.0047251	0.0192396	0.0188759	0.0155285	0.00212662	0.00200274	0.00305353	0.00237557	0.00207492	0.00206471	0.00250411	0.00313184
572	106.064	6.66239	0.00457597	0.00636148	0.00437685	0.00374654	0.00341887	0.00114268	0.00160744	0.00107354	0.00237791	0.00174654	0.00928584	0.00714923	0.00586902	0.0104886	0.00296792	0.0023816	0.00253787	0.00304174	0.000903726	0.00150957	0.00123631	0.000858589	0.00139578	0.00144721	0.0132366	0.00827212	0.00672902	0.000798042	0.000725449	0.00128366	0.000651551	0.00175083	0.00131423	0.00169887	0.000570106	0.00200219	0.00863733	0.00839279	0.00662535	0.000903207	0.000760305	0.0012325	0.000905346	0.000726169	0.000699488	0.00111333	0.00117413
181	65.0653	6.66509	0.000827796	0.00108927	0.000821014	0.000721078	0.000604007	0.000253037	0.00031947	0.000271288	0.000457179	0.000261143	0.00173857	0.00132268	0.00115523	0.00168633	0.000580019	0.000423314	0.000536579	0.000572236	0.000182179	0.000299123	0.000268869	0.000222342	0.000272231	0.000342686	0.00178241	0.00138451	0.00116324	0.000217731	0.00021399	0.000326072	0.000167904	0.000347251	0.000305518	0.000320932	0.000204866	0.000414362	0.00162828	0.00137545	0.00121993	0.000244306	0.000249054	0.000319689	0.000248119	0.000219608	0.000264378	0.000247695	0.000299704
834	53.1626	6.66559	0.000343841	0.000354787	0.000289112	0.000282508	0.000265927	0.000149751	0.000170484	0.000164584	0.000227187	0.000181259	0.000541474	0.000382618	0.000368434	0.000553507	0.000252244	0.000230174	0.000241329	0.00028243	0.000145118	0.000189189	0.000154232	0.000137665	0.000164321	0.000218823	0.000608673	0.000453125	0.000385486	0.000143213	0.000170426	0.000162142	0.000123721	0.000188561	0.000181442	0.000179858	0.000140113	0.000217532	0.000481237	0.000499934	0.000445851	0.000206094	0.000217526	0.00020714	0.000142555	0.000217836	0.000192337	0.000179645	0.0002122
335	77.0158	6.66565	0.00151105	0.00199589	0.00150265	0.00131832	0.00130841	0.000570051	0.000736207	0.000627458	0.000797519	0.000790258	0.00308325	0.00233584	0.00195346	0.00302794	0.00100661	0.00086837	0.00090258	0.0012158	0.000601306	0.000639207	0.000540581	0.000558337	0.000548962	0.000714004	0.00354247	0.00264535	0.00200583	0.000439449	0.000477825	0.000615695	0.000485519	0.000578334	0.000688861	0.000681118	0.000462739	0.000855888	0.00270641	0.00255252	0.00210172	0.000496935	0.000628417	0.000599751	0.000467896	0.0004477	0.000491911	0.000580669	0.000596277
168	63.0881	6.66678	0.000673975	0.000965758	0.000607413	0.000469537	0.000511417	0.000271765	0.000230256	0.000239253	0.000357399	0.000286221	0.00136954	0.000948467	0.00097216	0.00152693	0.000456371	0.000345679	0.00046333	0.000379193	0.000209559	0.000289608	0.000247876	0.00018572	0.000255599	0.000302365	0.00147506	0.0012403	0.000855666	0.000217425	0.000172324	0.000270948	0.000159231	0.000322353	0.000300282	0.000261398	0.000155741	0.000234891	0.00127389	0.00121477	0.000878216	0.000218337	0.000222314	0.000289834	0.000232576	0.0001782	0.000189354	0.000242725	0.000207028
558	105.01	6.66708	0.00191688	0.00263515	0.00192648	0.00154949	0.00151296	0.000511233	0.000668996	0.000392144	0.00116273	0.000761255	0.00414563	0.00338451	0.00248184	0.00440812	0.0013481	0.00112786	0.00114473	0.00140267	0.000436684	0.000555212	0.00055399	0.000325204	0.000548398	0.00050956	0.00560828	0.00376893	0.00281936	0.000381808	0.000219018	0.000575595	0.000256033	0.000767646	0.000519936	0.000597465	0.000280711	0.000886668	0.00387797	0.00374589	0.00298042	0.000344491	0.000492358	0.00048342	0.000370223	0.000230126	0.000338995	0.00043931	0.000369241
465	92.1099	6.66735	0.000776355	0.00116259	0.000717937	0.000698637	0.000593369	0.000255426	0.000290332	0.000248962	0.0003805	0.000307024	0.00161296	0.00127036	0.000983335	0.00164041	0.000554789	0.000433184	0.000493752	0.000555073	0.000204701	0.000271108	0.000273541	0.000170865	0.000289393	0.000270806	0.00214445	0.00132265	0.00108646	0.000155242	0.000167256	0.000262481	0.000147097	0.000342161	0.000296597	0.00030947	0.000138907	0.000350846	0.00136368	0.00140729	0.0011077	0.000242384	0.000191956	0.000225632	0.000228927	0.000228475	0.000178943	0.000217425	0.000229693
14	51.1559	6.66773	0.00107506	0.00134991	0.000970753	0.000965345	0.000824013	0.000333711	0.000405313	0.000254746	0.000668565	0.000454679	0.00210524	0.00158249	0.00143754	0.00222689	0.000719769	0.000626006	0.000662067	0.000740871	0.000274667	0.000389498	0.000395475	0.00029372	0.000426915	0.000470672	0.00261463	0.0017665	0.00150779	0.000292293	0.000256853	0.000413723	0.000223201	0.000484425	0.000424059	0.00050366	0.000239502	0.000584152	0.00201529	0.00189857	0.00153211	0.000324877	0.000304003	0.000384625	0.000341226	0.000312385	0.000293357	0.000313362	0.000398942
585	107.11	6.66789	0.000403115	0.000538651	0.00034431	0.000353675	0.000330579	0.000128013	0.00019627	0.00013763	0.00023676	0.000161043	0.000767814	0.000583972	0.000578349	0.000798709	0.000256993	0.000227832	0.000276856	0.00021714	0.000111427	0.000136536	0.00016914	9.51584e-05	0.000147463	0.000192361	0.00106963	0.000673789	0.000546952	9.82803e-05	9.33619e-05	0.000135401	8.1657e-05	0.00020089	0.000165348	0.000141901	9.36634e-05	0.000199039	0.000751932	0.000703956	0.000549447	0.000119443	0.000116643	0.000138763	0.000106563	9.2002e-05	0.000115135	0.000146107	0.000171971
882	78.1245	6.66798	0.00074527	0.00105573	0.000718972	0.000676841	0.000586629	0.000209771	0.000276329	0.000213556	0.000431369	0.000277392	0.00153628	0.00104492	0.0010329	0.00149371	0.000590026	0.000454899	0.000465912	0.000579555	0.000196281	0.000318585	0.000234559	0.000202188	0.000298678	0.000283652	0.00181618	0.00118576	0.00101582	0.000189075	0.000145415	0.000254175	0.000155316	0.000219381	0.000264497	0.00034425	0.000125424	0.000400885	0.00150709	0.0012911	0.000983614	0.000195843	0.000192357	0.000288479	0.000207928	0.00018464	0.000190104	0.000223196	0.000233943
1299	64.0962	6.66804	3.90813e-05	6.47689e-05	6.43775e-05	5.29506e-05	3.09844e-05	1.38755e-05	1.1686e-05	2.0537e-05	1.8891e-05	1.52562e-05	0.000224306	0.000110462	9.50435e-05	0.000130025	5.73295e-05	1.99719e-05	1.9337e-05	3.10785e-05	2.81168e-05	2.556e-05	2.27466e-05	1.94715e-05	3.05236e-05	3.2997e-05	0.000168715	7.96946e-05	8.27866e-05	9.20307e-06	2.41187e-05	2.28052e-05	2.08051e-05	1.97029e-05	2.32157e-05	3.02816e-05	1.81224e-05	3.09084e-05	0.000132247	0.000134497	8.16353e-05	1.91557e-05	3.00551e-05	1.54269e-05	7.60776e-06	9.24571e-06	3.03649e-05	2.08578e-05	2.04269e-05
548	103.022	6.66841	0.000630248	0.000924436	0.00060203	0.000616939	0.000551806	0.000212853	0.000292121	0.000207252	0.000388439	0.000223054	0.00144097	0.000931962	0.00104883	0.00138641	0.000453583	0.00035972	0.000453997	0.000515221	0.000193918	0.000234173	0.000206467	0.000202687	0.00020256	0.000263929	0.00189068	0.00117957	0.000945829	0.00013672	0.000147599	0.000238236	0.000106202	0.000335569	0.00026223	0.000297256	0.000131907	0.000354189	0.00121601	0.00112991	0.000936837	0.000167611	0.000171562	0.000275274	0.000183261	0.000166723	0.000168797	0.000212334	0.000222495
850	62.0431	6.66935	0.0002272	0.000312018	0.000164697	0.000247632	0.000163507	9.89455e-05	0.000106441	9.08888e-05	0.000146633	0.000139698	0.000431454	0.000244504	0.000334092	0.000448659	0.000202897	0.000209541	0.000105894	0.000177172	9.4874e-05	8.78208e-05	8.82374e-05	8.76152e-05	0.000106478	0.000114875	0.000559726	0.000312309	0.000372046	6.81566e-05	7.17504e-05	9.85306e-05	5.66918e-05	0.000118833	0.000113974	0.00012755	8.90463e-05	0.000136754	0.00043531	0.000347891	0.000293812	6.28819e-05	6.95574e-05	0.000100208	8.08192e-05	7.5444e-05	7.47667e-05	9.17529e-05	0.000103574
366	79.0987	6.66972	0.000952541	0.0011997	0.000896687	0.000785671	0.000679688	0.000283131	0.00030285	0.000296395	0.000501195	0.000378937	0.0019383	0.00144765	0.00120752	0.00191138	0.000712572	0.000545822	0.000613446	0.000672416	0.000308011	0.000358716	0.000329095	0.000247032	0.000361661	0.000402078	0.00230787	0.00159372	0.00120685	0.000241938	0.000217313	0.000287865	0.000209217	0.000347893	0.000345481	0.000413307	0.000231036	0.000476511	0.0016784	0.00159485	0.00120068	0.000266425	0.000270217	0.000313259	0.000281965	0.000263338	0.000264418	0.000311971	0.000342775
307	74.0514	6.67081	0.000275466	0.000268285	0.000209352	0.000202412	0.000212651	9.30141e-05	0.000119846	0.000119445	0.000159727	0.00012825	0.000463649	0.000359096	0.000320058	0.000377535	0.000177103	0.000171007	0.000171267	0.000177332	9.46092e-05	0.000108264	0.000106473	7.75153e-05	0.000110074	0.000114269	0.000582833	0.000276144	0.000341764	7.39992e-05	8.2968e-05	0.000130943	9.11386e-05	0.000131871	0.000127948	0.000110131	7.09308e-05	0.000157082	0.000379363	0.000339411	0.000299165	7.31945e-05	0.000113713	0.000127137	9.14171e-05	7.37344e-05	9.07318e-05	9.03076e-05	0.000104444
24	52.1868	6.67099	0.000377776	0.000479583	0.000287515	0.00035737	0.000326151	0.000138726	0.000166429	0.00012702	0.000228154	0.000168251	0.000747535	0.000638101	0.000517917	0.000882949	0.00028678	0.000246912	0.000242482	0.000257127	0.000101619	0.00014945	0.000123045	8.73044e-05	0.00012725	0.000136594	0.000916507	0.000665278	0.000527758	0.000108771	9.34295e-05	0.00015245	9.50325e-05	0.000204176	0.000133158	0.000185604	9.06187e-05	0.00020705	0.000716991	0.000669755	0.000554979	0.000116446	0.00015604	0.000169398	0.000121516	0.000117394	0.000127058	0.000116174	0.000151064
446	89.0056	6.67104	0.000220537	0.000418611	0.000255862	0.000276487	0.000227506	0.000120713	0.000133023	0.000126529	0.000167329	0.000127669	0.000587996	0.000448008	0.000405582	0.000706036	0.000206794	0.00016236	0.000197933	0.000199436	0.000112381	0.0001253	0.000114204	9.14877e-05	0.000135563	0.000130117	0.000663004	0.000490893	0.000431077	8.32853e-05	7.22499e-05	0.000102277	9.10694e-05	0.000144746	0.000125733	0.000143657	9.50705e-05	0.000193162	0.000511268	0.000451927	0.00041782	8.21665e-05	9.78271e-05	0.000136226	8.62244e-05	0.000106608	8.64312e-05	0.000103175	0.000130564
6	50.1862	6.67161	0.000574973	0.000549905	0.000451371	0.000503748	0.000358653	0.000224128	0.00020253	0.000168918	0.000355652	0.000234129	0.000942707	0.000694663	0.000700448	0.00119842	0.000401742	0.000272613	0.000393099	0.000315953	0.000208779	0.000274366	0.000183565	0.000196605	0.000227145	0.000203528	0.00140936	0.000925383	0.000740807	0.000154254	0.000137742	0.000163362	0.000128069	0.000252078	0.000223393	0.000261697	0.000161673	0.000321452	0.000683925	0.00089912	0.000669172	0.000210707	0.000158514	0.00028729	0.000165589	0.000180049	0.000189471	0.000187419	0.000227136
1297	61.0583	6.67376	0.000123623	0.000171661	0.000104599	7.90339e-05	8.37017e-05	6.69597e-05	3.94301e-05	4.63216e-05	5.4898e-05	4.76909e-05	0.000256207	0.000107056	9.78691e-05	0.000181393	6.93585e-05	6.38692e-05	7.44978e-05	9.02293e-05	5.85221e-05	4.34304e-05	4.20535e-05	3.67638e-05	5.91558e-05	6.65703e-05	0.0002509	0.000143598	0.000168298	2.92549e-05	2.62373e-05	5.31058e-05	3.21142e-05	5.30057e-05	4.78897e-05	6.33503e-05	4.49212e-05	6.88535e-05	0.000174896	0.00011388	0.000155653	4.80638e-05	6.13181e-05	5.96004e-05	5.38032e-05	3.61676e-05	3.23383e-05	4.72881e-05	4.67514e-05
1331	66.1435	6.67418	0.000105109	0.000148639	9.92256e-05	8.01379e-05	9.48792e-05	5.2844e-05	4.37855e-05	3.91958e-05	6.75965e-05	3.68592e-05	0.000185636	0.00013189	0.000133576	0.000193082	7.87554e-05	6.08673e-05	6.81487e-05	9.15132e-05	2.51155e-05	4.216e-05	4.27958e-05	3.13162e-05	4.48866e-05	4.28235e-05	0.000214688	0.000174464	0.000147174	3.26879e-05	2.94254e-05	4.39133e-05	4.49624e-05	4.4941e-05	5.21713e-05	5.21148e-05	4.44449e-05	4.31494e-05	0.000171736	0.000137948	0.000129326	1.84064e-05	4.60195e-05	4.37455e-05	4.32249e-05	5.60829e-05	3.04903e-05	3.91848e-05	3.6978e-05
1309	101.99	6.67424	8.98613e-05	0.000119781	8.29803e-05	6.62208e-05	6.78556e-05	3.58873e-05	4.96416e-05	2.91032e-05	5.18996e-05	4.20982e-05	0.000171288	0.000123449	0.000152389	0.000198832	8.19949e-05	7.15912e-05	3.74457e-05	5.69011e-05	2.64239e-05	3.57373e-05	4.2159e-05	3.50093e-05	4.02523e-05	5.39602e-05	0.000218492	0.000156902	0.000139242	2.84355e-05	3.19942e-05	4.46265e-05	3.85778e-05	4.36902e-05	3.73686e-05	4.62654e-05	4.99144e-05	5.69588e-05	0.000196875	0.000194682	0.000154642	3.33909e-05	3.79645e-05	4.09283e-05	3.34987e-05	2.48744e-05	3.07473e-05	2.93105e-05	3.56242e-05
1359	104.061	6.67983	0.00021322	0.000407924	0.000218787	0.00027078	0.000194157	0.000130647	0.000148857	0.00017691	0.000158279	0.000170744	0.000500736	0.000428637	0.000385243	0.000447642	0.000180696	0.000222957	0.000188576	0.00024458	0.000153369	0.000163175	0.000127641	0.000157165	0.000139746	0.00018644	0.000585455	0.000484256	0.000372507	0.000156094	0.00015197	0.000149635	0.000137996	0.000197575	0.000203798	0.00016314	0.000143756	7.701e-05	0.000281394	0.000320203	0.000402659	0.000123936	0.00020768	0.00017674	0.0001587	0.00011932	0.000135779	0.00013927	0.000146029
1409	76.0706	6.68127	0.000101141	0.000105452	8.65817e-05	7.26902e-05	4.57552e-05	5.78886e-05	1.57353e-05	4.67407e-05	8.19113e-05	5.58645e-05	0.000157204	9.43496e-05	8.49367e-05	0.000273577	2.04468e-05	2.74531e-05	8.05244e-05	7.39053e-05	4.61603e-05	6.78973e-05	3.3269e-05	3.77956e-05	2.9612e-05	5.31375e-05	0.000161755	7.32166e-05	4.73817e-05	5.19781e-05	7.62932e-05	5.23499e-05	5.31859e-05	7.90563e-05	2.22463e-05	5.59764e-05	4.23891e-05	4.57917e-05	0.00016702	0.000127873	0.000131247	2.6148e-05	8.03225e-05	4.90038e-05	7.49075e-05	2.29413e-05	7.4309e-05	5.37319e-05	5.05381e-05
1302	75.0556	6.6817	0.000135326	0.000169049	0.000148971	0.000160794	0.000123555	7.63174e-05	8.54651e-05	7.35382e-05	9.62341e-05	9.31082e-05	0.00030313	0.000261352	0.000203059	0.000248827	0.000108758	0.000122677	0.000108956	0.000148021	7.67237e-05	7.23931e-05	8.59482e-05	7.26496e-05	8.64008e-05	9.20148e-05	0.00036711	0.000188341	0.000203816	7.35468e-05	8.83199e-05	5.16369e-05	6.00722e-05	7.76719e-05	8.96679e-05	9.20535e-05	6.64998e-05	9.11711e-05	0.00022382	0.000227361	0.00018396	7.67164e-05	7.57394e-05	9.41799e-05	6.52872e-05	5.16727e-05	6.68255e-05	7.43815e-05	7.28693e-05
449	90.0474	6.68176	0.000138034	0.000117107	8.40191e-05	0.000116162	4.66099e-05	3.4304e-05	2.38891e-05	2.12886e-05	5.59817e-05	3.30257e-05	0.000204986	0.000155683	0.000160733	0.000227985	5.73247e-05	7.65982e-05	8.28287e-05	7.3555e-05	2.39988e-05	3.20242e-05	4.71571e-05	2.25407e-05	3.84605e-05	5.68956e-05	0.000265583	0.000186428	0.000141048	7.65017e-06	2.44924e-05	3.3595e-05	6.63324e-06	2.9637e-05	3.98843e-05	4.63061e-05	1.70321e-05	4.36101e-05	0.000164044	0.000195593	0.000149025	9.82386e-06	1.75929e-05	2.99856e-05	2.14208e-05	2.4213e-05	5.38186e-06	3.0988e-05	2.4275e-05
1822	71.0662	6.70963	0.000205886	0.000209684	0.000184956	0.000178946	0.000178984	0.000145306	0.000172697	0.000134256	0.000162976	0.000141406	0.000192603	0.000229434	0.00023276	0.000208865	0.000187468	0.000147178	0.000174159	0.000157374	0.000142046	0.000139186	0.000151366	0.000129422	0.000184682	0.000157027	0.000253331	0.000201654	0.000183909	0.000193249	0.00022765	0.000165828	8.04133e-05	0.000122635	0.000150563	0.000117478	8.53206e-05	0.000110962	0.000238075	0.00022055	0.000187617	0.000217187	0.000174141	0.000170261	0.000191561	0.000169883	5.4687e-05	0.000149384	0.000182651
1917	101.045	7.0127	4.35881e-05	5.86816e-06	3.9533e-05	1.97433e-05	5.20456e-05	5.73512e-06	3.69529e-06	3.20545e-07	3.87141e-06	9.82344e-06	7.1177e-06	2.58409e-06	7.25348e-06	7.29498e-06	3.56897e-05	1.21009e-05	2.38435e-05	2.73763e-05	5.21123e-06	1.0754e-05	2.15701e-06	3.27566e-06	2.74203e-06	3.34446e-06	1.54962e-05	9.89999e-06	6.63924e-06	4.80535e-06	3.65862e-06	1.25192e-06	7.82012e-06	7.61684e-06	1.16583e-05	1.71698e-06	7.45818e-06	3.84653e-06	1.01799e-05	1.19326e-06	5.38107e-06	1.3925e-06	8.47144e-06	9.20347e-07	1.11529e-05	1.56193e-05	5.98892e-06	1.30858e-05	4.62482e-05
976	87.0835	7.01745	0.000133295	2.05468e-05	0.000154729	3.7851e-05	8.77367e-05	2.00454e-05	1.5018e-05	1.47598e-05	1.31016e-05	1.41743e-05	4.77977e-05	1.52483e-05	3.19223e-05	2.62253e-05	7.46321e-05	2.70974e-05	6.16497e-05	7.2577e-05	1.22069e-05	1.98865e-05	1.12301e-05	1.89386e-05	2.52377e-05	9.43379e-06	4.4075e-05	1.15331e-05	2.10905e-05	1.32405e-05	9.26246e-06	8.91048e-06	1.62844e-05	2.0941e-05	3.58577e-05	1.20681e-05	3.61397e-06	9.52578e-06	1.49974e-05	1.87279e-05	1.81927e-05	9.68142e-06	1.29977e-05	1.61811e-05	4.01678e-05	4.3643e-05	2.19601e-05	3.31399e-05	0.000100966
292	73.1169	7.11959	0.000143259	0.000190544	0.000175513	0.000216381	0.000178096	0.000203977	0.000154012	0.000223448	0.000173218	0.000176018	0.000188607	0.000172347	0.000175555	0.000182778	0.000175848	0.000224074	0.000155195	0.000238623	0.000196506	0.000213209	0.000150197	0.000179917	0.000155283	0.000198949	0.000204715	0.000179138	0.000138298	0.000201875	0.000226104	0.000217888	0.00019249	0.000191067	0.000177046	0.000186873	0.000197129	0.000226059	0.000135743	0.000207303	0.000120351	0.000188743	0.000279042	0.000227935	0.000197727	0.00021116	0.000204572	0.000220855	0.000145578
397	83.1357	7.11964	0.00192676	0.00174713	0.00213532	0.00195151	0.00180241	0.00186619	0.00188192	0.00206978	0.00189761	0.0019334	0.00181271	0.00162695	0.00189971	0.00150365	0.00180144	0.0019777	0.00187255	0.00204967	0.00201294	0.00199564	0.00154039	0.00198213	0.00172704	0.00180226	0.00184385	0.00152268	0.00142359	0.00204424	0.00189993	0.00197491	0.00201753	0.00199108	0.00199726	0.00197675	0.00211597	0.00190394	0.00155716	0.00174861	0.00152627	0.0020397	0.00234296	0.00219621	0.00175703	0.0018327	0.00216165	0.00196311	0.00194487
206	68.1653	7.11971	0.00120433	0.00108624	0.00120048	0.00129066	0.00127787	0.00114294	0.00127129	0.00147233	0.001249	0.00134456	0.00116799	0.000925438	0.00125643	0.00106827	0.00115998	0.00135771	0.0013375	0.0013601	0.00135056	0.00133462	0.000905689	0.0013562	0.00117811	0.00114816	0.00103664	0.000966867	0.00108718	0.00123964	0.00129611	0.00124545	0.00139955	0.000918212	0.00114394	0.00124504	0.00138915	0.00118313	0.00108727	0.00110439	0.000933939	0.00142172	0.00159149	0.00131257	0.00111865	0.00122387	0.0012976	0.001379	0.00129385
1898	80.0942	7.11972	0.000258483	0.000248895	0.000187038	0.000281039	0.000228242	0.000220138	0.000248518	0.000169353	0.000265291	0.00028887	0.000175617	0.000199024	0.000171807	0.000167511	0.000228498	0.00024805	0.000253987	0.000201983	0.000207538	0.000229628	0.000190954	0.000261254	0.00017883	0.000167454	0.000194208	0.000151115	0.000209482	0.000289226	0.000240345	0.000208735	0.000268581	0.000219883	0.000263141	0.000298341	0.00025756	0.00026156	0.000138537	0.000238527	0.000176231	0.000269055	0.000308352	0.0002432	0.000200297	0.000134771	0.000257762	0.000259074	0.000173716
867	70.1185	7.12046	0.000698048	0.000748941	0.000816442	0.000765714	0.000709849	0.000701546	0.000695606	0.000737356	0.00082805	0.000683417	0.00076376	0.000646399	0.000800617	0.000611851	0.000660039	0.00088679	0.000774029	0.000820519	0.000789334	0.000848768	0.000625938	0.000848787	0.000803575	0.000717536	0.000611695	0.00063459	0.000719388	0.000889919	0.000697228	0.00073087	0.000948385	0.000675259	0.000758438	0.000781381	0.000960041	0.000757462	0.00057779	0.00074498	0.000589892	0.000751341	0.000846948	0.000830116	0.00075669	0.00072916	0.000717822	0.00073919	0.00079657
533	100.098	7.12059	0.000557124	0.000468489	0.000563421	0.000455835	0.000481135	0.000524022	0.000551987	0.00056421	0.000535996	0.000543649	0.000451237	0.000381599	0.000480779	0.000394007	0.000472913	0.000560519	0.000461384	0.000512998	0.000609069	0.000527671	0.000426212	0.000571477	0.000483908	0.000374659	0.000494048	0.0004189	0.000417004	0.000545904	0.000449902	0.000527735	0.000517282	0.000426368	0.000543481	0.000558137	0.000578969	0.000531968	0.000457736	0.000473249	0.000453796	0.000560836	0.000670137	0.000588092	0.000488046	0.000493892	0.000577493	0.000514979	0.000555636
115	58.1546	7.12065	0.00441172	0.00375754	0.00450092	0.00428205	0.00387187	0.00408429	0.00409406	0.00482652	0.00457725	0.00439656	0.00364498	0.00352069	0.00432241	0.00348508	0.00419898	0.00433431	0.00415633	0.00471787	0.00472998	0.00427893	0.00345368	0.00429658	0.0037431	0.00341722	0.00363194	0.00338282	0.00324402	0.0041907	0.00451233	0.004506	0.00430026	0.00397503	0.00432949	0.00409738	0.00435083	0.00442106	0.00347898	0.00381039	0.00324867	0.00444064	0.00511235	0.00435664	0.00346675	0.00423887	0.00449516	0.00444822	0.00423981
36	54.1381	7.12072	0.0065056	0.00577544	0.00690697	0.00667794	0.00638895	0.00643373	0.00637978	0.00688683	0.00666367	0.00664612	0.00593854	0.00558192	0.0067149	0.00527952	0.00628698	0.006573	0.00636716	0.0068123	0.00693827	0.00682096	0.00519028	0.00676083	0.00604548	0.00575541	0.00571357	0.00503256	0.00503907	0.00680738	0.00702843	0.0067804	0.00679618	0.00638346	0.00678947	0.00678645	0.00700257	0.0062958	0.00547552	0.00566738	0.0051881	0.00721578	0.00828326	0.00715152	0.00575575	0.00626001	0.00708478	0.00673381	0.00647009
20	52.153	7.12078	0.000660406	0.00113104	0.00126891	0.00119234	0.000490362	0.000525974	0.00123414	0.00105405	0.00126689	0.0012122	0.00158837	0.00113905	0.00132887	0.00144649	0.000489763	0.00056773	0.000531462	0.000977237	0.00114446	0.00125449	0.00099358	0.0010416	0.00109659	0.000939526	0.00141886	0.00130883	0.00116193	0.000541767	0.000596286	0.000503013	0.000624016	0.000553184	0.00117871	0.00103129	0.000542619	0.000888876	0.00129042	0.00131132	0.0011206	0.00112046	0.0012249	0.000612804	0.000519571	0.00086154	0.000632018	0.000571948	0.00110726
525	99.0644	7.12091	0.00045271	0.000514743	0.000586078	0.000532436	0.000601517	0.00067648	0.000597073	0.000673655	0.000577406	0.000682702	0.000555244	0.000460846	0.000523788	0.000484552	0.000455255	0.000652987	0.000574971	0.000649399	0.000616718	0.00070234	0.000526413	0.00066421	0.000428212	0.000373972	0.000522782	0.000547581	0.000520164	0.000640478	0.000605808	0.000733359	0.000688129	0.000383753	0.000504564	0.000625872	0.000682615	0.000683373	0.000568435	0.000580858	0.000483256	0.000689692	0.000781883	0.000709535	0.000628883	0.000626773	0.000613424	0.000552358	0.000662851
375	81.0395	7.12091	0.00328432	0.0029178	0.00332923	0.003356	0.00313719	0.00311976	0.00316785	0.00347488	0.00322744	0.00323044	0.00289907	0.00269149	0.00320989	0.00259869	0.00305689	0.00322947	0.00297008	0.00319912	0.00333201	0.00327012	0.00248744	0.00335207	0.00314008	0.00268718	0.00282594	0.00253623	0.00252461	0.00345517	0.00324448	0.0033672	0.00325372	0.0031102	0.00328383	0.00347078	0.00346361	0.00318717	0.00256531	0.00266708	0.00257513	0.00338855	0.0040508	0.003344	0.00288152	0.00311429	0.00335759	0.00321253	0.00321539
268	72.0914	7.12103	0.00379416	0.00358885	0.00401321	0.00388856	0.00364777	0.00382709	0.00387669	0.00412294	0.00389584	0.00383519	0.00354214	0.00319227	0.00379251	0.00324597	0.00371008	0.00392022	0.00364719	0.00397185	0.00425152	0.00396949	0.00297242	0.00411323	0.0036532	0.00330045	0.00355358	0.00321755	0.00322801	0.0040222	0.00413783	0.00406402	0.00403682	0.00368519	0.00389968	0.00377534	0.00427413	0.0037872	0.00321174	0.00330069	0.00313939	0.00401102	0.00487226	0.00419827	0.00329479	0.00378922	0.00412093	0.00399188	0.00406426
356	79.0408	7.12121	0.00193054	0.00149395	0.0017558	0.00169649	0.00168449	0.00159881	0.00169086	0.00184167	0.00174079	0.00177513	0.0016623	0.00165566	0.00175323	0.00141538	0.00167728	0.00189426	0.00173608	0.00180853	0.00186747	0.00182484	0.00136466	0.00182683	0.00157884	0.00152939	0.00161389	0.00143389	0.00135404	0.00185181	0.00176974	0.00185342	0.00189279	0.00168431	0.00178894	0.00173065	0.00191525	0.00167815	0.00145887	0.00157107	0.00139113	0.00178802	0.00210474	0.00197056	0.00150706	0.00168808	0.0018744	0.00184038	0.00180801
72	56.147	7.1214	0.00696474	0.00608378	0.00707491	0.00688959	0.00645967	0.00628872	0.00667081	0.00739159	0.00681959	0.00680664	0.00605196	0.00565039	0.0067297	0.00545142	0.00641219	0.00677963	0.00629562	0.00706538	0.00718118	0.00670127	0.00527519	0.00702305	0.0062562	0.00588288	0.00597796	0.00530163	0.00528332	0.00698246	0.00689286	0.00722592	0.00711961	0.00663189	0.0069874	0.00678533	0.00725495	0.00654385	0.00560972	0.00597461	0.00535701	0.00693535	0.00839364	0.00720138	0.0058559	0.00639978	0.00747876	0.00665866	0.00665937
191	67.0848	7.12146	0.0221673	0.0204493	0.024137	0.0227143	0.0215941	0.0216916	0.0225091	0.0247828	0.0226508	0.0221455	0.020439	0.0190503	0.0230716	0.0184095	0.0216678	0.0228434	0.0216395	0.022742	0.0231389	0.0230195	0.0176848	0.0234219	0.0204464	0.0194046	0.0203186	0.0174749	0.0175786	0.0236168	0.023206	0.0232304	0.0240339	0.0218114	0.0226656	0.0226037	0.024464	0.0224366	0.0182336	0.0197403	0.0178	0.0235024	0.0278051	0.0240438	0.0196721	0.021788	0.0243226	0.0225109	0.0221336
90	57.1027	7.12146	0.0547421	0.0495729	0.0573142	0.0556843	0.0514505	0.0530566	0.0547886	0.0601454	0.0541692	0.0546552	0.0500564	0.0447369	0.054704	0.0444518	0.0524792	0.0556264	0.0523585	0.0568574	0.057572	0.0567095	0.0435719	0.0572676	0.0510294	0.0475175	0.0497874	0.0432205	0.0440724	0.0572528	0.0558682	0.0573454	0.0577694	0.0528589	0.0548698	0.0558564	0.0590917	0.0536898	0.0451197	0.0482589	0.0435147	0.0578532	0.067854	0.0595901	0.0476878	0.0523379	0.0599574	0.0542817	0.05384
383	82.0717	7.12146	0.0254427	0.0230605	0.0270255	0.0258734	0.0243275	0.024665	0.0251481	0.028473	0.0258904	0.0258734	0.0235222	0.0212358	0.0257249	0.0207325	0.0242769	0.0263929	0.0248094	0.0263853	0.027579	0.0260786	0.0199751	0.0269486	0.0235531	0.0220316	0.0228551	0.0200237	0.0202699	0.0271616	0.0262996	0.026479	0.0275763	0.0249103	0.0263056	0.0259824	0.027339	0.0256972	0.0209426	0.0225413	0.0203413	0.0262283	0.0317788	0.0274827	0.0223101	0.0246573	0.0279875	0.0254617	0.0255229
27	53.1284	7.12153	0.00305027	0.0027542	0.00311631	0.00316912	0.00279336	0.00294378	0.00288709	0.00287235	0.00308516	0.00301841	0.00283838	0.00257858	0.00304643	0.00241039	0.00285595	0.0030239	0.003001	0.0030912	0.00306557	0.00293507	0.0024208	0.0030159	0.00282488	0.00260868	0.00258373	0.00228431	0.00259346	0.00319275	0.0031574	0.00319711	0.00309321	0.00292645	0.00293497	0.00311127	0.00294836	0.00300382	0.00254608	0.00256267	0.0025068	0.00327353	0.00373175	0.00331692	0.00260395	0.00294516	0.0034298	0.00301688	0.00298564
1	50.1165	7.12153	0.00232876	0.00237571	0.00116256	0.00111819	0.00110543	0.00240151	0.00221745	0.00119088	0.00243443	0.00209755	0.00273159	0.00223243	0.00247215	0.00256659	0.00216764	0.00112565	0.00103977	0.0011781	0.000963689	0.00224496	0.00181621	0.00116222	0.00211076	0.00188823	0.00246487	0.0023322	0.00227658	0.0011148	0.00120067	0.00124958	0.00117942	0.00108067	0.00211283	0.00118373	0.00118828	0.00200372	0.0022117	0.00255054	0.00217054	0.00213652	0.00144112	0.00117663	0.00101419	0.00112618	0.00127684	0.00111746	0.00114261
188	66.0984	7.12159	0.00063734	0.00046531	0.000613306	0.000526181	0.000529955	0.000529961	0.000538322	0.000676751	0.000580032	0.000643717	0.000504833	0.000471472	0.000588059	0.000475292	0.000529301	0.000555242	0.000546177	0.000570176	0.000475035	0.000541522	0.000466669	0.000622309	0.000552717	0.000500018	0.000503597	0.000490564	0.000425942	0.000555652	0.000578139	0.0006207	0.000584971	0.000563247	0.00056369	0.000559865	0.000595231	0.000529741	0.000461182	0.000427332	0.000444205	0.000591795	0.000733799	0.000620905	0.000494394	0.000523942	0.000620124	0.000606349	0.000616099
8	51.1422	7.12166	0.00393502	0.00398739	0.00376048	0.00407994	0.00345367	0.00381415	0.00387881	0.00352171	0.0042035	0.00372515	0.00481697	0.00375507	0.00421898	0.00448341	0.00345231	0.0015661	0.00341795	0.00174565	0.00372715	0.00406388	0.00353977	0.0032677	0.00390518	0.00359522	0.00458306	0.00390865	0.00371629	0.00358673	0.00324794	0.00172953	0.00163594	0.00317826	0.0035304	0.00350331	0.00174339	0.00333934	0.00412292	0.00428481	0.00379379	0.00379969	0.00420229	0.00185226	0.00308933	0.00349115	0.00186733	0.00167505	0.00359779
178	65.0743	7.12166	0.000854039	0.000837071	0.000996603	0.000934348	0.000888763	0.000820718	0.000871733	0.00107014	0.000965324	0.000900934	0.000910014	0.000800242	0.00094984	0.000797414	0.000944929	0.000907165	0.000930356	0.000919021	0.00095321	0.000925897	0.000735237	0.000940171	0.000865279	0.000782099	0.000898686	0.000843688	0.000725424	0.000976519	0.000912003	0.00100505	0.000933784	0.000843012	0.000948402	0.000906621	0.000949982	0.000871783	0.000847105	0.000834819	0.000728835	0.00103975	0.00110226	0.00105682	0.000755674	0.000919573	0.000958911	0.000904644	0.000905161
246	71.0641	7.12171	0.00797766	0.00701198	0.00848533	0.00811045	0.00761472	0.00776243	0.00773944	0.00875196	0.00772764	0.00790008	0.0072406	0.006435	0.00802354	0.00638881	0.00736345	0.0083047	0.00770222	0.00812431	0.00812568	0.0080786	0.00627479	0.00822733	0.00762664	0.00680178	0.0072577	0.00626347	0.00628266	0.00827782	0.00809731	0.0082995	0.00829613	0.00774382	0.00782129	0.00810565	0.0085476	0.00790682	0.00653788	0.00711471	0.00620269	0.00804409	0.00956558	0.00882029	0.00713897	0.00762425	0.00871762	0.00803288	0.00801921
139	59.1405	7.12184	0.000465284	0.000882664	0.000457696	0.000480468	0.000829555	0.000483955	0.000470641	0.000455659	0.00044489	0.000454734	0.000422324	0.000717484	0.000433454	0.000363856	0.000853638	0.00046676	0.000787201	0.000871325	0.000506057	0.00046237	0.000934083	0.000441617	0.000726615	0.000956041	0.000437002	0.000801708	0.00112892	0.000501723	0.000472365	0.000500812	0.000467216	0.000447517	0.000527281	0.000504609	0.000546065	0.000501493	0.000403905	0.000385597	0.000383679	0.000480236	0.000606934	0.000437793	0.000405991	0.000471459	0.000488378	0.000463062	0.000441494
419	85.0251	7.12203	0.000781305	0.000690433	0.000818743	0.000784207	0.000751385	0.000769644	0.00078128	0.000897393	0.000741499	0.000703495	0.000667848	0.00071133	0.000778526	0.000646944	0.000726	0.000800269	0.000759324	0.000792961	0.000790856	0.000767453	0.00060162	0.000771794	0.000710551	0.000681082	0.000668981	0.000658484	0.00064911	0.000861311	0.000814175	0.000867334	0.000730305	0.000714264	0.000754585	0.000787961	0.000816051	0.000738957	0.000643822	0.000677213	0.000654009	0.00081897	0.000947633	0.000695985	0.000661222	0.000805071	0.000811915	0.000756211	0.000785673
48	55.1401	7.12473	0.00622759	0.00544488	0.00615701	0.00627669	0.00588962	0.00591978	0.00599057	0.00642159	0.00610731	0.00626811	0.00549746	0.00509565	0.0057483	0.00510253	0.00566215	0.00609271	0.00586142	0.00655395	0.00651184	0.0058566	0.00488818	0.00624814	0.00561386	0.00557852	0.0127322	0.00483015	0.00493307	0.00650486	0.00629947	0.00641083	0.0060984	0.00579409	0.00622303	0.00638039	0.00649631	0.00609647	0.00512486	0.00529295	0.00474924	0.00661268	0.00751042	0.00692516	0.00538793	0.00600807	0.0066653	0.00614865	0.0148239
163	62.035	7.15347	0.00039636	0.000467373	0.000444025	0.000475509	0.000272722	0.000378994	0.000549225	0.000561494	0.000526357	0.000415706	0.000589819	0.000409166	0.000476342	0.000762415	0.000301639	0.000535262	0.000304237	0.000487915	0.000502036	0.000354411	0.000402363	0.000459811	0.000455468	0.000489965	0.000418202	0.000521309	0.000560293	0.000516608	0.000507608	0.000533555	0.000389136	0.000450543	0.000432572	0.000483452	0.000361447	0.000535718	0.000362549	0.000295166	0.000471532	0.000424566	0.000546027	0.000591262	0.000485923	0.000440082	0.000150278	0.000477896	0.000570996
1784	63.091	7.16188	0.00146856	0.00148628	0.00133024	0.00142818	0.00114421	0.00122875	0.00114229	0.00105298	0.00148931	0.00124211	0.00177084	0.00141179	0.00153267	0.0017909	0.00115855	0.000991243	0.00106302	0.00115464	0.00112215	0.00129326	0.00120287	0.000937599	0.0013166	0.00120956	0.00180187	0.00167485	0.00140265	0.00117457	0.00105503	0.00117966	0.000684645	0.00100704	0.00110298	0.00113094	0.000810297	0.00111584	0.00171948	0.00165081	0.00148203	0.00121017	0.00123309	0.00128956	0.00101714	0.00105093	0.000717405	0.00100975	0.0011069
165	63.0849	7.16414	0.00124357	0.00129457	0.00121483	0.00129469	0.000993724	0.00113499	0.00101607	0.000897522	0.00138884	0.00114779	0.00154382	0.00117435	0.00137006	0.00108294	0.00103067	0.000862027	0.000925526	0.000986753	0.00100575	0.00118941	0.00113991	0.000758559	0.0012156	0.00112189	0.00106872	0.00169716	0.00125735	0.00103792	0.000954946	0.00104603	0.0003279	0.000863649	0.000914826	0.00107037	0.000395476	0.000924452	0.000987518	0.00169564	0.0013456	0.00113727	0.00111931	0.00122782	0.000979973	0.00100503	0.000400124	0.000927206	0.000951039
333	77.0136	7.17129	0.00343553	0.00185156	0.00301211	0.00331634	0.00225099	0.0029696	0.00253484	0.00220578	0.00309579	0.00319441	0.00317047	0.00289198	0.00336405	0.00307261	0.00223046	0.00197694	0.0022579	0.00214871	0.00242764	0.00315097	0.00287784	0.00204116	0.00312824	0.00276148	0.00238849	0.00349055	0.00364813	0.00237147	0.00203773	0.00255071	0.000919318	0.00222518	0.00228774	0.00205755	0.000873417	0.00246588	0.0033021	0.00363377	0.00273926	0.00250084	0.00275913	0.00296877	0.00238911	0.00206786	0.000955279	0.00225379	0.00253866
1824	77.0271	7.17574	0.00357248	0.00367852	0.00353516	0.00368813	0.002724	0.00322992	0.00300459	0.00273992	0.00355011	0.00347422	0.00438796	0.00333689	0.00363085	0.00420793	0.00265543	0.00239882	0.0028364	0.00259854	0.00294943	0.00349405	0.00307436	0.0025226	0.00341859	0.00325137	0.00441245	0.0038587	0.00357984	0.00282987	0.0025381	0.00288022	0.00177925	0.00268204	0.00266136	0.00260592	0.0019109	0.00288581	0.00414617	0.00401304	0.00360656	0.0029202	0.00318814	0.00329234	0.00264085	0.00242682	0.00194841	0.0024569	0.0029936
1138	61.0626	7.21772	0.000397571	0.000284825	0.000357237	0.000309391	0.000250435	0.000305413	0.000226481	0.000290585	0.000349982	0.000276221	0.000350785	0.000145462	0.000293879	0.000426461	0.000258989	0.000272739	0.000301069	0.000257489	0.000270119	0.000307459	0.000322196	0.000259182	0.00044552	0.000318075	0.000197552	0.000335028	0.00034603	0.000340019	0.000273876	0.000342516	0.000189016	0.000298734	0.000286924	0.000272444	0.000195052	0.0002189	0.00016942	0.000362249	0.000373029	0.000288861	0.000344047	0.000393332	0.000296148	0.000256153	0.00022885	0.000201459	0.000289908
303	74.07	7.2201	0.000751478	0.000748364	0.000732152	0.000848376	0.000541912	0.000713587	0.000693194	0.000509989	0.000651767	0.00078969	0.000862664	0.000641306	0.00075256	0.000746919	0.000589928	0.000468961	0.000446734	0.000507438	0.000684277	0.000847772	0.000642633	0.000524265	0.000660697	0.000451961	0.000880175	0.000711558	0.000612591	0.000616459	0.000617826	0.000578853	0.000331587	0.000340995	0.000640667	0.000570202	0.000428229	0.000554145	0.000584107	0.000615983	0.000692138	0.000788193	0.000569694	0.000759467	0.000527009	0.000461268	0.000141319	0.0004789	0.000716501
348	78.0647	7.23098	0.00327677	0.00366864	0.00348647	0.00319515	0.002528	0.00323123	0.00322261	0.00247531	0.00349076	0.00375054	0.00398655	0.00312242	0.00337207	0.00406725	0.00225051	0.00253706	0.00302722	0.00263402	0.00295875	0.00353562	0.00331436	0.00207144	0.00352201	0.00305257	0.00398522	0.00369604	0.00311698	0.00253812	0.00243928	0.00267725	0.00150347	0.00231214	0.00293575	0.0026367	0.00146018	0.00260821	0.00343314	0.00339274	0.00314733	0.0033947	0.00306054	0.00312711	0.00221758	0.00215932	0.000953929	0.00289462	0.00269644
553	104.04	7.23223	0.00522555	0.00570035	0.00556787	0.00536362	0.0039354	0.00571555	0.00629299	0.00474312	0.00557759	0.00646607	0.00660311	0.00492962	0.00515456	0.0057591	0.00379518	0.00322117	0.00346315	0.0036512	0.00562944	0.00570604	0.00485254	0.00393222	0.00584553	0.00562502	0.00618458	0.00486666	0.00402268	0.0048228	0.00400092	0.00384622	0.00157266	0.00443753	0.00445277	0.00350354	0.00177926	0.00410736	0.00482449	0.00417041	0.00448459	0.00498148	0.00518694	0.00488957	0.00380518	0.00329431	0.00128689	0.00357047	0.00449329
543	103.016	7.23311	0.00239442	0.00289836	0.00254543	0.00294133	0.00213713	0.00244321	0.00304084	0.00213786	0.00291028	0.00324131	0.00357674	0.00275096	0.002368	0.00314351	0.00207186	0.00176076	0.0017568	0.00202099	0.00263641	0.00273338	0.00244715	0.00182241	0.00261213	0.00270624	0.00360711	0.00284241	0.00222219	0.00211824	0.00201607	0.00179214	0.000758704	0.00201607	0.00211406	0.00193657	0.000652558	0.00201147	0.00263959	0.00245603	0.00294183	0.00247522	0.00244852	0.0022993	0.00157013	0.00161633	0.000770551	0.0017575	0.00205891
539	101.986	7.23511	0.000367064	0.000468194	0.0002998	0.000414937	0.0003306	0.000447712	0.000519022	0.000315621	0.000559759	0.000550422	0.000427038	0.000413421	0.000386382	0.000622778	0.000292464	0.000268303	0.000240473	0.000323549	0.00039554	0.000364162	0.000427779	0.000306735	0.000374887	0.000440848	0.000518441	0.000456656	0.000397527	0.000360418	0.000332174	0.000267397	0.000115558	0.000324941	0.000280637	0.000286161	0.000169464	0.000242201	0.000409821	0.000330143	0.000398251	0.000429713	0.000369985	0.000309487	0.000224148	0.0002579	0.00011563	0.000273178	0.00033063
1364	115.015	7.23632	5.95605e-05	7.09953e-05	8.14711e-05	6.96202e-05	8.72482e-05	6.69017e-05	7.40191e-05	4.32208e-05	3.09661e-05	7.28655e-05	5.76742e-05	9.65038e-05	3.57186e-05	5.9533e-05	5.98996e-05	5.3909e-05	5.43395e-05	8.56837e-05	6.6265e-05	4.16087e-05	8.6459e-05	4.86951e-05	5.70458e-05	9.56269e-05	5.11751e-05	5.25894e-05	0.000111148	3.62895e-05	2.96992e-05	4.67549e-05	2.8893e-05	4.03489e-05	2.90878e-05	3.83243e-05	2.67412e-05	3.82257e-05	3.41983e-05	2.53812e-05	4.30829e-05	4.01221e-05	2.60653e-05	4.23977e-05	6.64526e-05	5.39878e-05	1.97696e-05	6.5155e-05	7.58532e-05
1527	52.1904	7.24014	0.000309314	0.000468553	0.000407668	0.000468697	0.0002912	0.000342193	0.00045975	0.000344111	0.000479058	0.000472543	0.000617973	0.000466019	0.000430704	0.000584612	0.000311811	0.000248579	0.000268466	0.000325092	0.000360927	0.000441856	0.000369733	0.00033152	0.000455982	0.000390226	0.000698878	0.000490668	0.000412137	0.000296318	0.000287307	0.000261696	0.000126023	0.000266174	0.000357631	0.000297198	0.000118929	0.000351151	0.000466285	0.000499764	0.000423656	0.000383694	0.000442549	0.000256262	0.000242114	0.000291809	0.000104612	0.000315378	0.000338926
1268	69.1082	7.2405	0.00248954	0.00240114	0.00283766	0.00263444	0.00241519	0.00250115	0.00236645	0.00254655	0.00119169	0.00113447	0.00240442	0.00206909	0.00267464	0.00266211	0.00281176	0.00309235	0.00283538	0.00339531	0.00319865	0.00293542	0.00239288	0.00304798	0.00284046	0.00263335	0.00275994	0.00260397	0.0026327	0.00337154	0.00331688	0.00323051	0.00301766	0.00260575	0.0027165	0.00315633	0.00319652	0.00277426	0.00249847	0.00262453	0.00232675	0.00328008	0.00384477	0.00335871	0.00295836	0.00282086	0.00308054	0.00322863	0.00371105
327	76.0518	7.24138	0.000301008	0.000282895	0.000280833	0.000291589	0.000445468	0.000546912	0.000403055	0.000569439	0.000340808	0.000543758	0.000524553	0.000363123	0.000559692	0.000608035	0.000522879	0.000451357	0.000465065	0.000564447	0.000357328	0.000271565	0.000590861	0.000522636	0.000228157	0.000541049	0.000316179	0.000368616	0.000262759	0.00060193	0.000538232	0.000582417	0.000316414	0.000589723	0.000551603	0.000475271	0.000394707	0.000415245	0.000535563	0.00052911	0.000387586	0.000604765	0.000796462	0.000638786	0.000552523	0.0004503	0.000441185	0.000433704	0.000499366
372	80.0986	7.24665	0.000253971	0.000267647	0.0002937	0.000271266	0.000207103	0.000212119	0.000210323	0.000390327	0.000259294	0.000278207	0.000286696	0.000252951	0.000207391	0.000318563	0.000313028	0.000578191	0.000260496	0.000403483	0.000266502	0.000307221	0.000236319	0.000344594	0.000260499	0.000177992	0.000355732	0.00028244	0.000280603	0.000363358	0.000376446	0.000320974	0.000309754	0.000505187	0.000227233	0.000300329	0.000306164	0.000310132	0.000270874	0.000302495	0.000237545	0.000338798	0.000390855	0.000348626	0.000229329	0.000288651	0.000273338	0.000350423	0.000733434
563	105.083	7.25908	0.001292	0.001404	0.00112802	0.0009469	0.000842684	0.00100283	0.000772371	0.000492207	0.000736155	0.000828682	0.00200719	0.00133314	0.00137626	0.00181095	0.000807318	0.000661728	0.000620908	0.000594384	0.000569052	0.000749168	0.000972106	0.000545962	0.00118875	0.00061819	0.00211818	0.00152857	0.00126104	0.00102872	0.000444256	0.000898316	0.000460227	0.000557314	0.000654179	0.000652293	0.000657493	0.000838342	0.00184157	0.00163731	0.00151815	0.000639435	0.000564154	0.000952049	0.000790362	0.000446076	0.000391867	0.000461594	0.000658238
574	106.099	7.26516	0.00164442	0.00212376	0.00170212	0.00148637	0.00137031	0.000572571	0.00066517	0.000511747	0.000918277	0.000676539	0.0032378	0.00260691	0.00224359	0.00338476	0.00120696	0.000973172	0.00106332	0.0012532	0.000448371	0.000630074	0.000605673	0.000414074	0.000727034	0.000601103	0.00433865	0.00283903	0.00227892	0.000413151	0.000377415	0.000682011	0.000247819	0.000757101	0.000546322	0.000863793	0.000264027	0.000930874	0.00394507	0.00343564	0.00295321	0.000420344	0.000380817	0.000681676	0.000411796	0.000350537	0.000238692	0.00049204	0.00059722
453	91.0285	7.26536	0.00422081	0.00507793	0.00374262	0.00373447	0.00332202	0.00125252	0.00151166	0.00104287	0.00219352	0.00153514	0.00843554	0.00612751	0.00489244	0.00866348	0.00313201	0.00232721	0.00270116	0.00320316	0.00100895	0.00150322	0.00140931	0.000835574	0.00165046	0.00153824	0.0105584	0.00707496	0.00559724	0.00105844	0.000821983	0.00131143	0.000651309	0.00177772	0.00145764	0.00232476	0.000704393	0.00237929	0.00845959	0.00900589	0.00779366	0.00111145	0.000926502	0.00172491	0.000963993	0.000937963	0.000710617	0.00111553	0.0013624
1608	103.011	7.26733	0.0042301	0.00459577	0.0041474	0.00451722	0.00346171	0.00438459	0.00472929	0.00369457	0.00444648	0.00500168	0.00536321	0.00429697	0.00446897	0.00487873	0.00340597	0.00277941	0.00329935	0.0032792	0.00390623	0.00478263	0.00432235	0.00319116	0.00371785	0.00347576	0.00461433	0.00437733	0.00384266	0.00370261	0.000493104	0.00330923	0.00164774	0.00363767	0.000399515	0.00321757	0.00138745	0.0028002	0.00425354	0.00431182	0.00382174	0.00458098	0.0045705	0.0041752	0.00327342	0.000421078	0.000946028	0.00307665	0.0039839
470	92.1035	7.26743	0.000297838	0.00040481	0.000346649	0.000282443	0.000278041	0.00011125	0.000147304	9.76533e-05	0.000176737	0.000138876	0.000617657	0.000468742	0.000382897	0.000658083	0.000245642	0.000182632	0.000244073	0.000259314	0.000108743	0.000127639	0.000126764	8.99504e-05	0.000142122	0.000173448	0.0006656	0.000571294	0.000431144	0.000115082	9.81143e-05	0.000135746	6.96143e-05	0.000183363	0.000125296	0.000194996	9.03831e-05	0.000172656	0.000673426	0.000623768	0.000593515	0.00012373	0.000122478	0.000175027	0.000117237	9.37385e-05	8.56117e-05	0.00012375	0.000160093
586	107.119	7.26849	0.000175425	0.000196413	0.000147348	0.000148522	0.000154424	6.98757e-05	9.43667e-05	6.35451e-05	9.85746e-05	6.42011e-05	0.000291216	0.000230067	0.000203805	0.000316352	0.000119596	0.00010196	9.83005e-05	0.000117743	5.7656e-05	7.88833e-05	7.2925e-05	7.91916e-05	7.57357e-05	9.66459e-05	0.00031528	0.000249951	0.000199916	5.34007e-05	4.88933e-05	6.38541e-05	4.50805e-05	0.000103546	7.66098e-05	8.78223e-05	4.31819e-05	0.000110816	0.000268068	0.000307605	0.000257398	6.23929e-05	7.43165e-05	8.45773e-05	5.2703e-05	3.76081e-05	4.30299e-05	6.608e-05	7.88953e-05
1896	89.9904	7.27376	2.30044e-05	3.51901e-05	2.32715e-05	2.59085e-05	3.50583e-05	1.67691e-05	6.31566e-06	5.15006e-06	1.53768e-05	4.76562e-06	4.75216e-05	3.79864e-05	2.62462e-05	6.89665e-05	2.57842e-05	1.43315e-05	1.91771e-05	2.72471e-05	0	2.35522e-06	5.82588e-06	1.05059e-05	8.63066e-06	1.16184e-05	5.37905e-05	3.9702e-05	3.03348e-05	8.88579e-06	2.2356e-06	9.91817e-06	2.4933e-06	1.8584e-05	8.78716e-06	8.15232e-06	7.26311e-07	7.96474e-06	4.36097e-05	4.7181e-05	3.55588e-05	3.97786e-06	2.47424e-06	5.16923e-07	2.17693e-06	4.73247e-06	8.48352e-06	6.8334e-06	0
1817	98.0386	7.27902	0.00189708	0.00176553	0.00220655	0.00203589	0.00190608	0.00192546	0.00172066	0.00191615	0.00158585	0.00134742	0.00191668	0.00168174	0.00202518	0.00227456	0.00228458	0.00255455	0.00248143	0.00293229	0.00258106	0.00252433	0.00196759	0.00253158	0.0021825	0.00204274	0.00248016	0.00222818	0.0021449	0.00286051	0.00296864	0.00276692	0.00263641	0.00227671	0.00243945	0.0027611	0.00269312	0.00227851	0.00204049	0.0023446	0.00185398	0.00295496	0.00346384	0.00315922	0.00218881	0.00249852	0.00268647	0.00271378	0.00381803
1708	84.1831	7.28028	5.99109e-05	7.54158e-05	6.90305e-05	6.17344e-05	4.5945e-05	6.84079e-05	4.8639e-05	4.10579e-05	3.14873e-05	4.62161e-05	5.33592e-05	4.23152e-05	4.61919e-05	7.61933e-05	3.7156e-05	6.88157e-05	4.84659e-05	5.90369e-05	5.47978e-05	4.35213e-05	5.72025e-05	3.7543e-05	6.47205e-05	4.3424e-05	5.15752e-05	6.4061e-05	8.0768e-05	5.922e-05	4.71122e-05	5.58775e-05	1.97698e-05	3.81539e-05	4.7764e-05	3.30026e-05	3.2711e-05	4.96161e-05	6.76108e-05	4.5696e-05	4.59393e-05	4.35405e-05	4.60536e-05	6.52916e-05	9.18905e-05	5.30079e-05	4.50071e-05	5.54826e-05	7.12481e-05
221	69.0727	7.2895	0.00118511	0.00106454	0.00137917	0.00253454	0.00114493	0.00115974	0.00110212	0.00120463	0.000813002	0.000830207	0.00252837	0.00100097	0.00126121	0.00143469	0.00147504	0.00160872	0.00152913	0.00186918	0.00161569	0.00142509	0.00125407	0.00152554	0.00144719	0.00128942	0.00154143	0.00141245	0.00136386	0.00181244	0.00183165	0.00162691	0.00148043	0.0013241	0.00145353	0.00175782	0.00159549	0.00135594	0.00128746	0.00140956	0.00112848	0.00176207	0.00192519	0.00191564	0.00151997	0.00141126	0.0016565	0.00179468	0.00223233
1563	99.1087	7.29258	0.000121648	0.000111867	0.00014286	0.000119241	0.000150505	0.000121116	9.95204e-05	0.000110731	0.000103487	8.69687e-05	0.000145501	0.000104414	0.00011267	0.000141534	0.000124866	0.000176974	0.000151279	0.000193815	0.00015689	0.000149939	0.000119612	0.000159312	0.00015917	0.000125348	0.000165436	0.000150813	0.00011968	0.000172279	0.000189935	0.000164478	0.00016754	0.000133301	0.00017027	0.000176184	0.000184951	0.000148032	0.000149378	0.000148794	0.000125934	0.000155958	0.000225692	0.000215578	0.000152047	0.00017059	0.000203523	0.00016232	0.000217592
887	83.0861	7.29358	0.000522312	0.000379755	0.000530631	0.000514623	0.000414097	0.000509582	0.000409502	0.000451036	0.00038281	0.000309073	0.000431067	0.000365603	0.000457976	0.000580274	0.000483901	0.000511276	0.000613393	0.000689884	0.00069611	0.000554503	0.000498234	0.000591428	0.000686251	0.000484356	0.000590787	0.000554819	0.00058193	0.000685304	0.000672139	0.000596416	0.000589068	0.000522417	0.000536513	0.000676923	0.000589064	0.000574545	0.00048613	0.000545242	0.000402954	0.000684475	0.000764515	0.000690011	0.000608072	0.000589294	0.000687557	0.000719057	0.000889206
236	70.1091	7.29465	0.000821174	0.000791472	0.00101094	0.000855944	0.000773402	0.00078578	0.000697341	0.000817533	0.000626994	0.000566729	0.000732261	0.000718692	0.00083613	0.000950214	0.00100031	0.00108471	0.00101942	0.00121626	0.00114707	0.00105406	0.00084244	0.00102246	0.000976982	0.000931868	0.00107945	0.000976683	0.000867961	0.00121083	0.00116391	0.00113437	0.0011071	0.000935666	0.000978811	0.00117384	0.00119409	0.000972699	0.000855699	0.000928762	0.000827201	0.00122658	0.00142945	0.00134625	0.000941293	0.00101731	0.00110137	0.0012089	0.0015863
518	98.0364	7.2949	0.00152482	0.00140812	0.00185362	0.00161833	0.00146761	0.0015936	0.00128684	0.00149508	0.00118986	0.000945431	0.00158009	0.00129105	0.00154265	0.00191456	0.00192307	0.00213469	0.00216575	0.0024288	0.00218432	0.00218569	0.00168011	0.00213831	0.00192916	0.00164585	0.00217013	0.00186737	0.00178138	0.00239476	0.00251395	0.00239836	0.00231597	0.00187236	0.00197561	0.0023044	0.00224149	0.00198719	0.00176571	0.00203784	0.00157606	0.00258613	0.00304611	0.00275631	0.00190736	0.00209951	0.00227822	0.00237557	0.00329868
1625	55.1014	7.29509	0.00386433	0.00346765	0.00450746	0.00388648	0.00387151	0.00435632	0.00311114	0.00331572	0.00304662	0.00252053	0.00398493	0.00336421	0.00403148	0.00467989	0.00504384	0.00543524	0.00529239	0.00586902	0.00537081	0.0052509	0.00431427	0.00528436	0.00486871	0.00439312	0.00650347	0.00473846	0.00449077	0.00629228	0.00593974	0.00559314	0.00500098	0.00450625	0.00473681	0.00575979	0.00556141	0.0052408	0.00426782	0.00473747	0.00408593	0.00600861	0.00701608	0.00639374	0.00474783	0.00517539	0.00576029	0.00594575	0.00807237
1477	54.1281	7.2969	0.00033546	0.000247272	0.000272232	0.000156401	0.000281203	0.00033536	0.000241477	0.000175799	0.000116684	0.000125381	0.000327703	0.000261895	0.000330095	0.000294444	0.000393457	0.000450716	0.000412142	0.000344003	0.000414533	0.000443475	0.000396016	0.000420484	0.000181886	0.000138487	0.000267718	0.000375967	0.00030398	0.000365532	0.000435439	0.000326624	0.000388149	0.000355763	0.000261032	0.000506775	0.000391096	0.00035473	0.000295305	0.00041907	0.000300492	0.000422458	0.000514531	0.000469909	0.0003505	0.000396714	0.000217312	0.000313637	0.000551966
515	97.043	7.2971	9.82424e-05	0.000137096	0.000124642	0.000151754	0.000123148	0.000129725	0.000129935	0.000155988	0.000124139	9.78496e-05	0.000139827	0.00011043	0.000143139	0.000142725	0.000146832	0.000179773	0.000162103	0.000153016	0.000155828	0.000157948	0.000134337	0.000185912	0.000150727	0.000144139	0.000194616	0.000153115	0.000135287	0.000154442	0.000157364	0.00013638	0.000162069	0.000193214	0.000164005	0.000192988	0.000189185	0.000153838	0.000117308	0.000125522	0.000167008	0.000157519	0.000182839	0.000167376	0.000128472	0.000136461	0.000174017	0.000136088	0.000255273
1435	105.098	7.32938	0.00191404	0.00210115	0.00179066	0.00186592	0.00158358	0.00129139	0.00141157	0.00105485	0.00148164	0.00147666	0.00294255	0.00216533	0.00220142	0.00291943	0.000232187	0.00116178	0.00132595	0.000303723	0.00117593	0.00148229	0.00141085	0.00107222	0.00138973	0.00125475	0.00317383	0.00245158	0.00215491	0.00122572	0.00113471	0.00126448	0.000207412	0.00127859	0.00123126	0.000227469	0.000568233	0.00132678	0.00298925	0.0027747	0.00245662	0.000290053	0.000172561	0.00134594	0.00113615	0.000253759	0.000607589	0.000256611	0.00130036
443	88.9987	7.35197	0.00021767	0.000279672	0.00025455	0.000504991	0.000410221	0.000460133	0.000188871	0.000268119	0.000434059	0.000200825	0.00035283	0.000291931	0.00053601	0.000555989	0.000347624	0.000382214	0.000397924	0.000158282	0.000289777	0.000448349	0.00035819	0.000250003	0.000355581	0.000459864	0.000486754	0.000416954	0.000538683	0.000384656	0.000380149	0.000398825	0.000169911	0.000403623	0.000316136	0.000319643	0.000307545	0.000486434	0.000510472	0.000360469	0.000423363	0.000371535	0.000340717	0.000453266	0.000334533	0.000348837	0.000267661	0.000334543	0.000336982
322	75.0643	7.35346	0.000236476	0.000301451	0.000270189	0.000303804	0.000231652	0.000511589	0.00052659	0.000239467	0.00055261	0.000296958	0.00066347	0.000379894	0.000718906	0.000304661	0.000499693	0.000544629	0.000316459	0.000176989	0.000204247	0.000759993	0.000587516	0.000144621	0.00065078	0.000561106	0.000817716	0.00070472	0.000602584	0.000586964	0.000622209	0.000642358	0.000314934	0.000594084	0.000187984	0.000160101	0.000463861	0.000189365	0.000780943	0.000735051	0.000704265	0.000199579	0.000263964	0.000746555	0.000630162	0.00013573	0.000434	0.000162167	0.000234945
298	73.0532	7.37895	0.000136685	0.000137767	0.000162543	0.000145134	0.000116283	0.000167835	0.000136383	5.40507e-05	0.000169711	0.000143605	0.000249764	0.000129742	0.000249899	0.000224201	0.000174614	7.21592e-05	0.000178042	6.8419e-05	9.34648e-05	0.000196709	0.000120232	0.000119171	0.000186334	0.000166965	0.000663037	0.000132692	0.000155042	6.90209e-05	7.06547e-05	9.90203e-05	6.84679e-05	6.17281e-05	7.99568e-05	7.30304e-05	6.47707e-05	0.000285017	7.81791e-05	5.94762e-05	6.56535e-05	5.84492e-05	5.37026e-05	5.90908e-05	0.000106396	6.36307e-05	7.15715e-05	6.80316e-05	0.000166597
152	59.1007	7.38378	0.00024282	0.000232941	0.000230153	0.000272357	0.000235652	0.000229028	0.000256783	0.000249746	0.000188614	0.000192926	0.000207282	0.000233882	0.000258228	0.000206344	0.00026957	0.000249923	0.000247199	0.000221877	0.000223377	0.000238881	0.000286066	0.000229974	0.000227231	0.000316981	0.0002349	0.000255677	0.000369877	0.000256604	0.000201303	0.000184975	0.000189335	0.000238389	0.000220932	0.000155623	0.000252803	0.00024781	0.000269427	0.000304242	0.000243729	0.000187528	0.000173994	0.000221735	0.000269814	0.000185647	0.000179929	0.000247437	0.000293551
1888	75.0802	7.38837	0.000689143	0.000723821	0.000714389	0.000795342	0.000676669	0.000675453	0.000670572	0.000489312	0.000727682	0.00071856	0.000767694	0.000586045	0.000731372	0.000744446	0.00065546	0.000540235	0.000687391	0.000683878	0.000497269	0.000767934	0.000707533	0.000547894	0.000782785	0.000765911	0.000838097	0.000726892	0.000711437	0.000679099	0.000632067	0.000642182	0.00033059	0.000608293	0.000581091	0.000670493	0.000476476	0.000742947	0.000797518	0.000737532	0.000726578	0.000730026	0.000648656	0.00074083	0.000655134	0.000639368	0.000501522	0.000598191	0.00071266
160	61.06	7.42556	0.000299715	0.000523688	0.000538918	0.000187437	0.000398198	0.000547981	0.000659329	0.000643225	0.000546936	0.000497888	0.000627317	0.000540568	0.000589901	0.000564999	0.000497287	0.000613185	0.000487344	0.000578565	0.000524617	0.000519505	0.000444222	0.000541279	0.000413621	0.000482784	0.000579753	0.000509261	0.000473005	0.000548445	0.000519398	0.000122228	0.000605909	0.000559092	0.000504913	0.000517445	0.000598133	0.000129211	0.000516444	0.000581142	0.0005001	0.000617521	0.000697027	0.000319077	0.000514452	0.000470945	0.000477439	0.000638293	0.000505051
1013	89.0017	7.43073	0.000588844	0.000613459	0.000566642	0.000140368	0.00015219	0.000375641	0.000482348	0.000125488	9.49695e-05	0.00051716	0.000159407	0.000158771	0.000650754	0.000735518	0.000146411	0.000467195	0.000339549	0.000187993	0.000108647	0.000144904	0.000497282	0.000442094	0.000523589	0.000540881	0.000702128	0.000590445	0.000489161	0.000323888	0.000163212	0.000343959	0.000135558	0.000501812	0.000133055	0.000492261	0.000122061	0.000191755	0.000709304	0.000739305	0.000618525	0.000518094	0.000534564	0.000356389	0.000416456	0.000125794	0.000335215	0.000453128	0.000453831
1602	75.0563	7.44182	0.000915082	0.000913329	0.000909843	0.000995696	0.000864623	0.000833875	0.000867305	0.000788986	0.000863483	0.000898023	0.00108124	0.000930147	0.000908436	0.000933751	0.000860651	0.000768432	0.000906545	0.000951759	0.000823408	0.000953962	0.000843535	0.000789785	0.000926121	0.000897436	0.00104783	0.000880973	0.00089207	0.00085858	0.000203625	0.000291018	0.000732566	0.000490747	0.000869244	0.000896423	0.000492737	0.000334871	0.00073269	0.000571969	0.000589737	0.00089188	0.000931226	0.000666175	0.000518279	0.000499007	0.000256328	0.000511145	0.000935959
1619	120.961	7.44559	0.000110559	6.98317e-05	8.3446e-05	9.89095e-05	3.93279e-05	8.25949e-05	6.07168e-05	1.75948e-05	9.3644e-05	8.11977e-05	2.33208e-05	1.77528e-05	7.47227e-05	6.73482e-05	1.69073e-05	8.25174e-05	7.53829e-05	6.12085e-05	3.36938e-05	0.000109262	8.04105e-05	2.70593e-05	5.16508e-05	0.000115702	6.39654e-05	9.46575e-05	9.19623e-05	9.16452e-05	8.54918e-05	0.000104242	2.3796e-05	8.54966e-05	2.25377e-05	2.0233e-05	9.40356e-05	0.000126625	9.75865e-05	0.000104315	8.60257e-05	3.07346e-05	2.54597e-05	0.000102125	0.000100929	0.000118225	5.75781e-05	8.87574e-05	9.22004e-05
1095	117.003	7.46543	0.000139956	0.000108231	0.000103783	0.000142911	0.000101742	0.000140099	9.40178e-05	3.77195e-05	0.000100671	0.000115002	0.0001117	1.53309e-05	0.000117404	0.000105043	0.000113544	0.000106308	0.000103762	0.000134192	4.04402e-05	0.000120455	0.000109139	9.02938e-05	0.000102831	0.000127059	0.000111603	9.39696e-05	0.000123531	0.000150319	0.000104664	0.000137191	5.42572e-05	0.000103796	7.43865e-05	0.000137517	0.000136873	0.000121932	0.000112001	0.000114776	0.000129266	0.000111487	0.000102128	0.000120124	9.01854e-05	0.00013739	0.000131892	0.000140675	0.000106568
745	152.071	7.47345	0.000175839	0.000233507	0.000206092	0.000199975	0.000193607	0.000271828	0.000128106	0.000208363	0.000126295	0.000225089	0.000238366	0.000234261	0.00018438	0.000138144	0.000221397	0.000268746	0.000237848	0.000194579	0.000203177	0.000184789	0.000230018	0.000168148	0.000192043	0.000264995	0.000208505	0.00018702	0.000177763	0.000180738	0.00020133	0.000202788	0.000293683	0.000227064	0.00020527	0.00026668	0.000217354	0.000286392	0.00017206	0.00016721	0.000146152	0.000205902	0.000190165	0.000226608	0.000144426	0.000219404	0.000194647	0.000151703	0.000153167
693	134.068	7.47458	0.000276083	0.000186911	0.000178828	0.000311876	0.000258256	0.000373956	0.00014931	0.000286551	0.00028499	0.000223156	0.000417568	0.000360978	0.000261407	0.000306742	0.00032852	0.000176479	0.000406762	0.000251506	0.000290635	0.000299695	0.000251294	0.000249806	0.000307922	0.000300232	0.000335323	0.000262264	0.000400151	0.000246859	0.000330799	0.000400883	0.000453201	0.000220835	0.000321176	0.000345757	0.000273407	0.000419105	0.000370898	0.000159248	0.000392316	0.000399362	0.000272463	0.000490662	0.000296413	0.000413591	0.00030761	0.000290195	0.000203362
743	150.978	7.47471	0.00139432	0.00105268	0.000980084	0.00168011	0.00179884	0.0013655	0.00113452	0.00151751	0.0011628	0.00109565	0.00177608	0.00186828	0.00147993	0.00112138	0.00162494	0.00124299	0.00132807	0.00180029	0.00160914	0.0013837	0.0012435	0.00134008	0.00175209	0.00139583	0.00100552	0.00115249	0.00137867	0.00135452	0.00160665	0.00153739	0.00217269	0.00107536	0.00154667	0.00208837	0.00157861	0.00214836	0.00134555	0.00135828	0.00112477	0.00158048	0.00160419	0.00148927	0.00121915	0.0017614	0.00151204	0.00148975	0.00113198
1673	153.078	7.47484	0.000164745	0.000121601	0.000137389	0.000170457	0.000176407	8.99562e-05	0.000106947	0.0001271	0.000117274	0.000139672	0.000167575	9.97022e-05	0.00017811	0.000110082	0.000163333	0.000160528	0.000138092	0.000197718	0.000145596	0.000133687	9.80957e-05	0.000154045	6.63805e-05	0.00017233	7.82008e-05	0.000113506	9.79172e-05	0.000111398	0.000176891	0.000152036	0.000153698	0.000126819	0.000145268	0.000138755	0.000134339	0.000189831	7.52277e-05	0.000124954	0.000119644	0.000175876	0.000174459	0.000144971	0.000135733	0.000204825	6.84908e-05	0.000175098	0.000135836
699	135.041	7.47489	0.000513726	0.000359067	0.00033888	0.00060808	0.000566038	0.00048525	0.000336731	0.000572152	0.000343338	0.000384594	0.000538496	0.00064155	0.000534204	0.000393646	0.000560716	0.000406868	0.000444852	0.000569501	0.000526658	0.000557146	0.000483712	0.000483509	0.000606842	0.000515263	0.000349029	0.000381399	0.000470551	0.000514768	0.000580551	0.000517724	0.000732424	0.000401216	0.000569552	0.0007445	0.000523587	0.000750849	0.000430876	0.000459521	0.000380524	0.000443422	0.000576945	0.000467439	0.000453498	0.00072027	0.000552679	0.000595184	0.000458012
680	132.97	7.4749	0.00253477	0.00181511	0.00165156	0.00296226	0.002989	0.00254596	0.00189503	0.00263163	0.00197999	0.00186306	0.002997	0.00312555	0.0025415	0.00194604	0.00273394	0.00195072	0.0022433	0.00329453	0.00278977	0.00246563	0.00213697	0.00235497	0.00305796	0.00249906	0.00164947	0.00188562	0.00246736	0.00232616	0.00268907	0.00269964	0.00381892	0.00180625	0.00259018	0.0033936	0.00258586	0.00366018	0.00231767	0.00241329	0.00221304	0.00258333	0.0025275	0.00260131	0.00195753	0.00307047	0.00272648	0.00252095	0.00190717
1635	114.996	7.47496	0.000158763	0.000134003	0.000164844	0.000178405	0.000148737	0.000154122	0.000145475	0.00014059	0.000127958	0.000158178	0.000133681	8.60162e-05	0.000131236	0.000133336	0.00013542	0.000142723	0.000135972	0.000181437	0.000147343	0.00015275	0.000132576	0.000142329	0.000146567	0.000144197	0.000141375	0.000111408	0.000157816	0.000146182	0.000142284	0.00016883	0.000109693	0.000143819	0.000148698	0.000163171	0.000164228	0.000136186	0.000118437	0.00011794	0.000118679	0.000126913	0.0001619	0.000174215	0.000130283	0.000156862	0.000136301	0.000182572	0.000141604
347	77.0168	7.47528	0.000661485	0.00145791	0.00124619	0.000534591	0.000526117	0.0014006	0.00045379	0.000510368	0.000656548	0.001349	0.000625312	0.00140346	0.000609333	0.00159303	0.000492358	0.0010327	0.00124883	0.000587956	0.000503285	0.00065593	0.00133522	0.000394914	0.00132784	0.0011501	0.00141	0.00156016	0.00140632	0.00126963	0.000443053	0.00125591	0.000463881	0.000523841	0.000537947	0.000580425	0.000461802	0.000642538	0.00165594	0.00159225	0.00140947	0.000630577	0.000444921	0.00148833	0.00107657	0.000629332	0.000458108	0.000468912	0.00128034
862	68.105	7.47672	0.00035208	0.000174948	0.000365712	0.00026141	0.00020676	0.000215388	0.000182832	0.000215739	0.000286572	0.000173619	0.000247451	0.00025947	0.000213275	0.000332004	0.000248916	0.000167382	0.000195146	0.000301712	0.000397199	0.000225795	0.000127062	0.000180603	0.000182255	0.00015343	0.000134331	0.000152913	0.000151741	0.000348525	0.000208766	0.000154953	0.000266752	0.000157899	0.000226666	0.000268065	0.000244063	0.000238822	0.000153151	0.000309302	0.000170442	0.00024711	0.000243434	0.000176874	0.000169824	0.000257518	0.000214038	0.000258112	0.00013788
1251	118.979	7.47692	0.000154225	0.000118505	0.000123578	0.000165847	0.000194951	0.000103128	0.000141478	0.000116719	0.00015316	0.000133279	0.000135829	0.000107179	0.000142714	0.000122429	0.000141603	0.000160722	8.88034e-05	0.000124883	0.000161829	0.000144224	9.61857e-05	0.00016935	9.82197e-05	0.000149878	0.000107816	0.000114495	0.000129401	0.000124585	0.000161067	0.000136869	0.000158003	0.000126497	0.000132192	0.000190153	0.000192934	0.000151744	0.00010458	0.000149819	0.000109958	0.000139713	0.000176934	0.000144563	0.000106822	0.000155176	9.33055e-05	0.000166843	0.000133778
319	75.0527	7.48316	0.000330286	0.000979269	0.000373546	0.00118058	0.000336743	0.000904469	0.000930515	0.000230278	0.000923135	0.00097714	0.000327246	0.000312741	0.000227727	0.000141293	0.00034598	0.00047305	0.000258917	0.00070846	0.000259505	0.000643561	0.000898688	0.000305774	0.000970629	0.000228919	0.00115483	0.000927661	0.000142584	0.000904204	0.000523854	0.000866586	0.000335371	0.000143741	0.000304079	0.000495707	0.000723818	0.00103038	0.00100934	0.000938381	0.00089776	0.00057214	0.00101967	0.000971758	0.000895886	0.000959884	0.000730012	0.000922276	0.000334426
1488	63.0733	7.5141	0.000437112	0.000337682	0.00031263	0.000340294	0.00032283	0.000287752	0.000313506	0.000299234	0.000328832	0.000365079	0.000440524	0.000380306	0.000383439	0.000408988	0.000372943	0.000286781	0.000349504	0.000356239	0.000161223	0.000354404	0.000262368	0.000297195	0.00027515	0.000295437	0.000315272	0.000334338	0.000355508	0.000352809	0.000304431	0.00031684	0.000275054	0.000272748	0.000388737	0.000207872	0.000291464	0.000356682	0.00035534	0.000397256	0.000343229	0.000344951	0.000361595	0.000350916	0.0002864	0.000308858	0.000226262	0.000319672	0.0003499
961	70.1248	7.53129	0.000192139	0.000173008	0.000187903	0.000201877	0.000169863	0.000191234	0.00022902	0.000173971	0.00017907	0.000215465	0.000149582	0.000212058	0.000157472	0.000132151	0.000175997	0.000228599	0.000144347	0.00021874	0.000249122	0.000149216	0.000160372	0.000159528	0.000192251	0.000200425	0.000187125	0.000162433	0.000161558	0.000208366	0.000187194	0.000159677	0.000134623	0.000210654	0.000153059	0.000165155	0.000200178	0.000150367	0.000124691	0.00018245	0.000164025	0.000198033	0.000247939	0.000191702	0.000155679	0.000207091	0.000149011	0.000235792	0.00025201
1778	81.0521	7.533	7.56034e-05	6.2775e-05	8.111e-05	8.13237e-05	7.44094e-05	7.49707e-05	9.17365e-05	9.21188e-05	6.00393e-05	8.73537e-05	7.67275e-05	8.28516e-05	9.52354e-05	6.63557e-05	5.68746e-05	0.000118039	6.95856e-05	8.222e-05	0.000113917	7.94007e-05	8.85141e-05	7.29971e-05	6.67704e-05	8.23978e-05	7.29569e-05	6.58156e-05	7.2169e-05	6.77739e-05	7.76528e-05	5.32423e-05	8.62969e-05	9.56736e-05	8.67249e-05	5.19245e-05	8.77245e-05	5.43351e-05	6.17297e-05	6.63749e-05	6.5721e-05	8.67866e-05	8.45575e-05	6.22809e-05	7.97942e-05	7.56436e-05	0.000107916	9.88332e-05	9.01684e-05
1790	55.1207	7.54797	0.000436703	0.000426034	0.000497203	0.000455665	0.000472596	0.000477468	0.000414477	0.00045347	0.000431184	0.000423787	0.000510977	0.000381631	0.000488108	0.000478965	0.000489945	0.000486751	0.000487731	0.00050632	0.00046127	0.000523479	0.000379335	0.00042864	0.000401453	0.000421875	0.000649467	0.000484703	0.000436116	0.000484269	0.000508005	0.000480916	0.000433628	0.00045968	0.000409975	0.000411764	0.000439858	0.000539124	0.000361126	0.000318525	0.000352504	0.000470776	0.000485807	0.000528768	0.000468707	0.000490591	0.000546844	0.000507143	0.000520844
1452	71.1227	7.58941	0.000269633	0.000209361	0.00024933	0.000254659	0.00025473	0.000240902	0.000207681	0.000225058	0.000209869	0.000197011	0.000251428	0.000176543	0.000242718	0.000241452	0.000268644	0.000208082	0.000259403	0.00020054	0.00024807	0.000243209	0.000187	0.000195066	0.000185367	0.000181854	0.000229245	0.000246696	0.000212379	0.00023853	0.000232399	0.000215409	0.000176305	0.000212974	0.000233961	0.000237224	0.000230431	0.000239454	0.000198328	0.000180924	0.000203476	0.000242408	0.000264328	0.000253221	0.000224208	0.000313213	0.000282961	0.000243921	0.00028721
1069	76.0427	7.59942	0.000476578	0.000459333	0.000482229	0.000594847	0.000486879	0.000429695	0.000624187	0.000657331	0.000446786	0.000490914	0.000570268	0.000464235	0.000457254	0.000372332	0.000517877	0.000679579	0.000395277	0.00052716	0.000557981	0.000496773	0.000318401	0.000553531	0.00032277	0.000430745	0.000549267	0.000368501	0.000342719	0.000431694	0.000457992	0.000465847	0.000342683	0.000209602	0.000438912	0.000443361	0.000727461	0.000378002	0.000365138	0.00045463	0.000368794	0.000570711	0.000693108	0.000468088	0.000499179	0.000363902	0.000513003	0.000268783	0.000495383
110	57.1305	7.60025	0.00344137	0.00207088	0.00401006	0.00255458	0.00396393	0.00167682	0.00142383	0.00110522	0.00144385	0.0013525	0.0028334	0.00176081	0.00206919	0.00195917	0.00384653	0.00274387	0.00329315	0.00361144	0.0011825	0.00185104	0.00100228	0.00152962	0.00110535	0.00109786	0.00178629	0.00193621	0.00172778	0.00179625	0.0016149	0.00138716	0.00248596	0.00178714	0.00239495	0.00201691	0.00213942	0.00230245	0.0012377	0.00149062	0.00134435	0.00160409	0.00181214	0.00166746	0.00185236	0.0029595	0.00252228	0.00250873	0.00351982
434	87.0483	7.60026	0.000318037	0.00030894	0.000407914	0.000323153	0.000423373	0.000164649	0.000230977	0.00021639	0.000203902	0.000175032	0.000370358	0.000268838	0.000361251	0.000301566	0.000355326	0.000364383	0.000356072	0.000443742	0.000220997	0.00023573	0.000192636	0.00025221	0.000161737	0.000202596	0.000268143	0.000241168	0.000247734	0.00022533	0.000189535	0.00018847	0.000381473	0.000353238	0.000348969	0.000319025	0.000276225	0.000294382	0.00019763	0.000174001	0.000166348	0.000268383	0.000245838	0.000158178	0.000261226	0.000343943	0.000325834	0.000366201	0.000359057
1792	72.1437	7.60112	0.000139934	0.000132452	0.000147076	0.00016646	0.000169516	0.000156364	0.000105702	0.000150511	0.00012526	0.00013107	0.000131977	0.00011727	0.000150144	0.000126805	0.000172337	0.000168019	0.00016913	0.000176497	0.000107521	0.000111136	7.52998e-05	9.25244e-05	0.000121706	0.00011088	0.000135264	0.00013354	0.000132949	0.000118777	0.000123848	0.000134067	0.00015288	0.000133438	0.000150831	0.000131467	0.000154847	0.00012382	0.000125873	0.000120452	0.00014546	0.000150762	0.000145831	0.000142475	0.000149967	0.00017925	0.000184054	0.000157875	0.000165853
1358	103.002	7.61399	0.000746355	0.000727096	0.000681543	0.000635968	0.000564742	0.000723692	0.00066722	0.000725062	0.000808961	0.000745828	0.000871343	0.000309036	0.000703166	0.00070684	0.00062542	0.000508794	0.000638593	0.00018382	0.000702168	0.000803702	0.000675445	0.000521385	0.00067051	0.000508184	0.000706703	0.000750306	0.000598982	0.000733266	0.000674579	0.000665379	0.00026349	0.0005919	0.000639188	0.000559326	0.000229597	0.000651255	0.000666992	0.000656333	0.000573837	0.000759385	0.000775174	0.000789481	0.000616862	0.000538243	0.000290291	0.000568874	0.000623368
1779	120.974	7.61506	2.18776e-05	2.29388e-05	2.13314e-05	2.72366e-05	2.38932e-05	1.40909e-05	3.71872e-05	0.000108827	2.88991e-05	2.8239e-05	8.50156e-05	8.99416e-05	2.37489e-05	1.39723e-05	5.74544e-05	2.17577e-05	1.83336e-05	4.91902e-05	9.64019e-05	2.16682e-05	1.9721e-05	4.71927e-05	2.31111e-05	2.09575e-05	1.40796e-05	1.58875e-05	1.93458e-05	1.7289e-05	2.56134e-05	2.77125e-05	0.000126517	2.12926e-05	7.35442e-05	2.68994e-05	2.63074e-05	2.40039e-05	1.91035e-05	1.31158e-05	1.98831e-05	3.42608e-05	8.16699e-05	2.34998e-05	1.46354e-05	2.32072e-05	2.5015e-05	1.52894e-05	2.44468e-05
951	58.1992	7.61587	0.000227051	0.000140526	0.000222223	0.000162441	0.000221669	0.000161231	0.000170013	0.000150745	0.000128448	0.000135333	0.000169067	0.000151873	0.000171288	0.00016784	0.000182505	0.000211501	0.000204665	0.000229093	0.000136814	0.000147919	0.0001369	0.000149353	0.000152425	9.36329e-05	0.000163351	0.000127172	0.000134672	0.000160022	0.00012171	0.000164835	0.00021052	0.000183162	0.000135984	0.000149387	0.000196806	0.000173166	0.000118626	0.000131042	0.000110331	0.000157982	0.000200309	0.00015776	0.000176597	0.000165721	0.000190716	0.000212822	0.000199962
1046	56.1547	7.6217	0.000695622	0.000241863	0.000736576	0.000270845	0.000451153	0.000279074	0.000212622	0.000230615	0.000251433	0.000296305	0.000368117	0.000288385	0.000357436	0.000359048	0.000618317	0.000376516	0.00049215	0.000454677	0.000214172	0.00040129	0.000229037	0.000348039	0.000268033	0.000251938	0.00054557	0.000302558	0.000358064	0.000369837	0.000226838	0.000177015	0.000312317	0.000305314	0.000291641	0.00027862	0.000364226	0.000289151	0.000211412	0.000199518	0.000178371	0.000217873	0.000353319	0.000292688	0.000344074	0.000418412	0.000262334	0.00033292	0.000540354
1201	61.0487	7.62303	0.000208192	0.000162546	0.000144557	0.000117567	0.000412422	0.000114508	0.000187721	0.00031133	0.000160208	0.000171105	0.000186109	0.000188259	0.000141383	0.000110146	0.000157408	0.000256928	0.000118257	0.000269536	0.000153911	0.000143424	8.60825e-05	0.000210007	8.09614e-05	0.0001246	0.000162219	9.97154e-05	9.63776e-05	0.000173277	0.000169074	0.00014732	0.000368644	0.000115883	0.000185864	0.000222165	0.000262703	0.000101315	0.000134158	0.000153828	9.04263e-05	0.000301785	0.000312121	0.000173483	0.000105747	0.000120527	0.000202071	0.000250337	0.000166738
1740	104.047	7.63833	0.000882895	0.000766147	0.00080324	0.000784302	0.000862247	0.000824516	0.000957998	0.00083345	0.000964014	0.000961289	0.000935431	0.000733736	0.000800194	0.000761087	0.000697236	0.000699318	0.000706216	0.000665164	0.000731855	0.0010151	0.000804311	0.000727135	0.000721247	0.000641338	0.00080604	0.000756	0.000639037	0.000814423	0.000775593	0.00063564	0.000648877	0.000753576	0.000700225	0.000597946	0.000509234	0.000705458	0.000627116	0.000862971	0.000614247	0.000934403	0.000870259	0.000875363	0.000758316	0.000676475	0.000442451	0.00072594	0.000767502
1470	132.96	7.6744	0.000400603	0.000557819	0.00055739	0.000683615	0.000662435	0.000360286	0.000517489	0.0020857	0.000397572	0.000537489	0.000700427	0.00373048	0.000492884	0.000429504	0.00068351	0.000632494	0.000148522	0.000730948	0.00317217	0.000378052	0.000355948	0.000830116	0.00040083	0.00050357	0.000417332	0.000314872	0.000348055	0.000419997	0.00054096	0.000175163	0.00181175	0.000543055	0.000951993	0.00063504	0.000664902	0.00021911	0.000290126	0.000408319	0.000297481	0.000732227	0.00112168	0.000274628	0.00037129	0.000434365	0.000398346	0.000578331	0.000534418
150	59.1009	7.93307	0.000162572	0.000218078	0.00014497	0.000216317	0.000272431	0.000260896	0.000231764	0.000242074	0.00015628	0.000271038	0.000213651	0.000200141	0.000243991	0.00020566	0.000230774	0.000252353	0.000228445	0.000169358	0.000297593	0.000152893	0.000284887	0.000270321	0.000223217	0.000317554	0.000160655	0.000234918	0.000292294	0.000113255	7.52555e-05	0.000115612	0.00017159	0.000198505	0.000147591	8.95286e-05	0.000217896	0.000140276	0.00012081	0.000170577	0.000140348	0.000166837	0.000120707	0.000132044	0.000196454	0.000211076	0.000183046	0.000161136	0.00011197
907	95.0608	7.94006	0.000159685	0.000149366	0.000122878	0.000144881	0.000178971	0.000169669	0.000185731	0.000170833	8.73539e-05	0.000182877	0.000160519	0.000163359	0.000168783	0.000138724	0.000198767	0.000175534	0.000158791	0.000192644	0.000124276	0.000113555	0.00022204	0.000159441	0.000139339	0.000225922	0.00011097	0.000205592	0.000166908	9.27701e-05	7.93014e-05	0.000103221	0.000137673	0.000161811	0.00015151	0.000116429	0.000196894	0.000138908	0.000123905	0.000136491	0.000118094	0.000116508	0.000101425	0.000112633	0.000189409	0.000126958	0.000159716	0.000150797	0.000134078
1785	79.0932	7.9462	0.000216447	0.000220195	0.000252661	0.000230142	0.000150614	0.000221354	0.000167986	0.000113909	0.000207299	0.000211232	0.000163423	0.00012209	0.000220775	0.000289193	0.000141916	0.000195114	0.000226006	0.000203039	0.000156431	0.000206597	0.000203827	0.000140738	0.000234498	0.00023924	0.000278834	0.000214838	0.000268096	0.000212634	0.000230041	0.000233594	0.000102558	0.000203707	0.000130618	0.000173967	0.000189606	0.000312438	0.000207285	0.000237059	0.000192844	0.000190932	0.000170329	0.000235768	0.000243416	0.000191762	0.000225321	0.000171605	0.000228767
1494	87.0528	8.15156	4.84258e-05	7.08927e-05	5.34255e-05	5.33331e-05	5.16493e-05	9.6198e-05	9.16587e-05	0.000112028	0.000115773	0.00010404	6.32264e-05	6.1684e-05	6.93995e-05	6.35781e-05	6.16917e-05	5.44117e-05	6.10375e-05	5.79094e-05	0.000116959	0.000122477	9.23412e-05	9.76739e-05	0.000118765	9.60048e-05	8.27755e-05	6.5303e-05	5.14048e-05	2.53764e-05	1.96953e-05	2.39582e-05	1.31414e-05	1.72279e-05	1.84206e-05	2.03456e-05	2.31257e-05	1.99557e-05	1.24517e-05	1.11624e-05	1.44461e-05	1.70203e-05	2.84204e-05	1.8135e-05	2.20598e-05	3.78496e-05	1.9726e-05	2.67385e-05	2.20577e-05
496	95.0599	8.39189	0.000402003	0.000569837	0.000464086	0.000384001	0.000525123	0.000469822	0.000480892	0.000383532	0.000137834	0.000441932	0.000317446	0.00050776	0.000380757	0.000353978	0.00044302	0.000502219	0.000375417	0.000480129	0.000501581	0.000236691	0.000585354	0.000390213	0.000361825	0.000674174	0.000248867	0.000442162	0.00055772	0.000163802	0.000135387	0.000208696	0.000161933	0.000241529	0.000246665	0.000141671	0.000115261	0.000132241	0.000164096	0.000201625	0.000217807	0.000315489	0.000191509	0.000198104	0.000486518	0.000309721	6.31703e-05	0.000459113	0.000477319
1094	113.073	8.39245	0.00011123	0.00015988	0.000131913	0.000126743	0.000129153	0.000122091	0.000111641	0.000104101	4.39639e-05	0.000130759	0.000103625	0.000146904	0.000127341	9.93289e-05	0.000119763	0.000110732	0.000108083	0.000142316	0.000119632	8.58155e-05	0.000103481	0.000105212	9.74561e-05	0.000144879	9.09916e-05	0.00012571	0.000111178	5.93989e-05	4.27804e-05	5.96753e-05	3.9821e-05	8.15794e-05	6.42418e-05	3.62919e-05	3.50408e-05	6.05592e-05	5.67457e-05	4.71866e-05	7.13815e-05	8.89187e-05	5.76648e-05	7.64129e-05	0.000129859	7.33222e-05	1.86797e-05	0.000126396	0.000138557
1873	73.1254	8.3937	4.34729e-05	6.48188e-05	5.65442e-05	4.71096e-05	5.90741e-05	5.13121e-05	5.55361e-05	4.26615e-05	1.71777e-05	4.55333e-05	4.61129e-05	6.66664e-05	5.52688e-05	5.37656e-05	7.52768e-05	5.42966e-05	3.84794e-05	8.49228e-05	6.34463e-05	4.24717e-05	8.34255e-05	4.03978e-05	6.38873e-05	9.25224e-05	4.24476e-05	6.76713e-05	7.05554e-05	2.02818e-05	1.71291e-05	3.12297e-05	1.33553e-05	3.23716e-05	3.92802e-05	3.29871e-05	2.84317e-05	3.19665e-05	2.65904e-05	2.45417e-05	1.99298e-05	2.91748e-05	3.18827e-05	2.67898e-05	6.02368e-05	4.11752e-05	1.695e-05	6.57126e-05	5.08468e-05
33	53.1236	8.39426	0.000448131	0.00058615	0.000601976	0.000456556	0.000507083	0.000675068	0.000503257	0.00042832	0.000230903	0.00046388	0.000392451	0.000507401	0.000411638	0.000527064	0.000504937	0.000434557	0.000436231	0.000459652	0.000625375	0.000237869	0.000656149	0.000386691	0.000595178	0.000705394	0.000417273	0.00053302	0.000859178	0.000300896	0.000232586	0.000212618	0.00020476	0.00031485	0.000227585	0.000181551	0.000186728	0.000150758	0.00016855	0.000236347	0.000185272	0.000325054	0.000304079	0.000336005	0.000550372	0.000396091	0.000151723	0.000439878	0.000462456
885	81.0758	8.39438	0.000186574	0.000201924	0.000210163	0.000185782	0.000215483	0.000217188	0.00020588	0.00018994	0.000108651	0.000192885	0.000148491	0.000185871	0.000112541	0.000184982	0.00016647	0.000203359	0.000155365	0.000207412	0.000219257	0.000142237	0.000261051	0.000126891	0.000185447	0.000245654	0.000143826	0.000199388	0.000197051	0.000117427	8.21749e-05	0.000121367	8.10312e-05	0.000150237	0.000156647	0.000104716	9.3895e-05	9.70711e-05	8.66484e-05	0.000111049	0.000135357	0.000112474	0.000132896	0.000135175	0.000205365	0.00019521	6.95151e-05	0.000156566	0.000154559
513	97.0445	8.3944	0.000186623	0.000259073	0.000224824	0.000223582	0.000260504	0.000224575	0.000210494	0.000205359	6.69842e-05	0.000201934	0.0001644	0.00025319	0.000131153	0.000179288	0.000192755	0.000154885	0.000149241	0.000224598	0.000213342	0.000127755	0.00031407	0.000165889	0.000147426	0.000282568	0.000122685	0.000275761	0.000321009	6.01466e-05	5.75047e-05	9.93607e-05	6.58016e-05	0.000122171	0.00010278	5.29303e-05	3.88002e-05	8.45866e-05	9.29548e-05	9.66853e-05	9.55989e-05	0.000109799	9.12953e-05	8.2955e-05	0.000181064	0.000147788	3.25386e-05	0.000242053	0.000214975
258	71.097	8.39464	0.00071069	0.00180396	0.00127615	0.00106886	0.00155633	0.00127815	0.00095569	0.000969287	0.000250988	0.00110636	0.000853497	0.00153469	0.000887813	0.00102299	0.00134814	0.00116321	0.00105528	0.0010968	0.00134018	0.00056965	0.00191064	0.000881366	0.00101622	0.00177398	0.000669959	0.0015077	0.00207543	0.000302513	0.000205773	0.000489135	0.000238533	0.000417988	0.00039316	0.000172511	0.000152779	0.000262743	0.000320468	0.000336535	0.000484404	0.00072054	0.000218821	0.000397574	0.0012071	0.000708619	9.08805e-05	0.000785127	0.00111411
1326	60.1878	8.39471	5.12133e-05	8.06635e-05	7.07921e-05	8.56523e-05	9.74812e-05	8.07347e-05	6.10937e-05	5.76615e-05	2.72099e-05	5.9461e-05	4.67097e-05	9.93873e-05	5.95973e-05	6.12308e-05	7.34511e-05	7.80763e-05	7.45529e-05	0.000111462	7.64921e-05	4.42617e-05	9.09698e-05	3.60791e-05	3.99029e-05	9.01713e-05	2.42049e-05	7.85939e-05	0.000123619	2.16336e-05	2.7218e-05	2.53393e-05	2.37082e-05	2.92985e-05	2.19794e-05	6.0333e-06	1.90656e-05	1.98538e-05	2.25239e-05	2.11617e-05	3.01251e-05	3.03834e-05	2.06777e-05	1.91286e-05	5.13685e-05	4.19698e-05	9.11952e-06	5.79729e-05	7.02814e-05
874	72.1522	8.39496	5.47658e-05	0.00010075	7.30991e-05	6.93015e-05	9.55199e-05	9.02323e-05	6.07697e-05	8.28455e-05	2.07268e-05	0.000100548	7.1954e-05	7.07639e-05	6.854e-05	7.27449e-05	8.64436e-05	9.40766e-05	5.90413e-05	7.47368e-05	0.000101781	5.04628e-05	0.000103774	5.91311e-05	4.90306e-05	0.000102378	5.29934e-05	9.91393e-05	0.000106426	3.56823e-05	2.41395e-05	4.81528e-05	2.76956e-05	4.4078e-05	3.46247e-05	3.7886e-05	2.38706e-05	4.01455e-05	3.03936e-05	4.25774e-05	3.94027e-05	4.214e-05	3.05739e-05	3.64648e-05	6.92489e-05	6.16202e-05	2.16035e-05	6.054e-05	7.71304e-05
50	55.1246	8.39508	0.00186708	0.00277762	0.00210242	0.00190644	0.002413	0.00201441	0.00195445	0.00173289	0.000713947	0.00191999	0.00140118	0.0024291	0.00166434	0.00179411	0.00199941	0.0020453	0.00172673	0.00213067	0.00215693	0.00112568	0.00293861	0.00173113	0.00187873	0.00314202	0.00114574	0.0022935	0.00315022	0.000665659	0.000562279	0.000938608	0.000430302	0.00104633	0.000899317	0.00049669	0.000315043	0.000757349	0.000673901	0.000688725	0.000930798	0.00128709	0.000607919	0.000900421	0.00206493	0.00155033	0.00033859	0.00193935	0.00197913
198	67.0819	8.39509	0.000583326	0.000735303	0.00081424	0.000605913	0.000687858	0.000759257	0.000570224	0.000595703	0.000391565	0.000747297	0.00049133	0.000839357	0.000640697	0.000623021	0.000679418	0.000611297	0.000644969	0.000689207	0.000616606	0.000451913	0.000857484	0.000513287	0.000738076	0.000817367	0.00036112	0.000701785	0.000962952	0.000428165	0.000365963	0.000298077	0.000307442	0.000365194	0.000252306	0.000288569	0.000330544	0.000420504	0.000385301	0.000402545	0.000428643	0.000387397	0.000403243	0.000336736	0.000695445	0.000552791	0.000268373	0.000608301	0.000685161
536	101.016	8.39528	0.000201056	0.000275051	0.000197492	0.000211307	0.000279479	0.000208218	0.000205822	0.000192443	5.97504e-05	0.000173129	0.000162614	0.000244192	0.000165249	0.000205248	0.000222939	0.000221289	0.000194029	0.000252742	0.000229762	0.000114048	0.000333448	0.000163187	0.000191377	0.000368274	9.71322e-05	0.000245906	0.000380197	6.04483e-05	4.69092e-05	9.64576e-05	3.46274e-05	8.98627e-05	9.77087e-05	4.08393e-05	4.86741e-05	6.52145e-05	8.07281e-05	6.01069e-05	8.16293e-05	0.000140835	6.86395e-05	8.647e-05	0.000216228	0.000173215	1.12129e-05	0.000198617	0.000226705
1092	111.089	8.3954	0.000116481	0.000190226	0.000141	0.000142523	0.000178929	0.000148774	0.000176013	0.000119615	4.99172e-05	0.000138241	0.000126305	0.000183046	0.000113	0.000134997	0.000153619	0.000164664	0.000121527	0.000183054	0.000186721	9.02458e-05	0.000231314	0.000145639	0.000158234	0.000248166	7.51176e-05	0.00019284	0.000236142	4.64959e-05	3.41527e-05	6.11275e-05	3.58007e-05	7.7472e-05	6.47889e-05	3.6615e-05	1.69018e-05	5.75111e-05	5.5393e-05	5.21343e-05	7.19866e-05	8.93828e-05	4.74675e-05	6.13398e-05	0.00013827	8.02935e-05	1.98231e-05	0.000165513	0.00015471
217	69.0933	8.39552	0.00361958	0.00574285	0.00418399	0.00377904	0.00522086	0.00435905	0.0041583	0.00353091	0.000918997	0.00387831	0.00296985	0.00532406	0.00329589	0.00366851	0.00422415	0.0039405	0.0036439	0.00465911	0.00447824	0.00190546	0.00652767	0.00331514	0.00343676	0.00690941	0.00201571	0.00509798	0.0069096	0.00109881	0.000692297	0.00160362	0.000605736	0.00186556	0.00142562	0.000616097	0.000437348	0.00113989	0.00114043	0.00118314	0.00168805	0.00219706	0.00103974	0.00127276	0.00423376	0.00258812	0.000223313	0.00383819	0.00418495
312	75.04	8.39554	0.00116745	0.0019141	0.00145041	0.00126616	0.00184599	0.0015242	0.0013741	0.00118446	0.000351902	0.00123084	0.000964314	0.00174119	0.00110771	0.00127743	0.00133442	0.00142992	0.00118867	0.0015203	0.0014904	0.000600177	0.0020935	0.00112067	0.00124949	0.00230166	0.00066394	0.00178929	0.00225713	0.000324409	0.000209618	0.000519023	0.000192507	0.000661865	0.000500153	0.000158591	0.000136974	0.000391709	0.000349261	0.000352666	0.000591113	0.000686349	0.000345004	0.00042638	0.00141778	0.000920599	7.64282e-05	0.00120232	0.00135281
112	57.1658	8.39559	0.00048785	0.000623367	0.000409237	0.000413418	0.000431718	0.000520323	0.000443807	0.000559848	0.000396495	0.000303236	0.000523361	0.00057893	0.000448134	0.000432795	0.000531042	0.000362686	0.000427052	0.000597965	0.000397475	0.000365678	0.000655905	0.000416814	0.000583468	0.000626219	0.000467768	0.000563069	0.000749094	0.000424803	0.000364544	0.000423596	0.000227756	0.000355532	0.000372272	0.000246793	0.000242401	0.000394766	0.000369677	0.000351772	0.000491922	0.000508915	0.000271112	0.000459062	0.000381734	0.000420358	0.000291177	0.000557176	0.000365861
868	70.1374	8.39578	0.000661897	0.000568491	0.00048761	0.000366816	0.000539396	0.00057308	0.000272982	0.000439048	0.000192388	0.000252258	0.000428657	0.000339109	0.000288489	0.000311729	0.00047528	0.000476085	0.000340543	0.000377078	0.000607645	0.000263611	0.000638288	0.000331589	0.000489308	0.00050212	0.000240287	0.000395633	0.000704944	0.000239202	0.000306903	0.000288589	0.000228354	0.00044029	0.000224855	0.00023512	0.000209154	0.000274547	0.000244001	0.000151468	0.000276758	0.000282033	0.000350475	0.000215825	0.000498898	0.000286207	0.000177657	0.000225199	0.000370801
75	56.1718	8.39583	0.00113739	0.00160416	0.00123047	0.00109175	0.00150453	0.00130489	0.00121325	0.00103808	0.000328692	0.00113432	0.000942192	0.00147559	0.000995775	0.00117421	0.00126804	0.00120154	0.00112996	0.00141583	0.00129491	0.000642348	0.00174945	0.000994309	0.00102505	0.00204322	0.00070274	0.00136464	0.00191701	0.000443149	0.000370165	0.00058473	0.000270912	0.000640607	0.000483632	0.000336743	0.000278555	0.000391795	0.000399141	0.000404231	0.000521351	0.000722986	0.000386549	0.000491198	0.00122018	0.000822914	0.000185876	0.00112973	0.00119738
44	54.1563	8.39588	0.000121841	0.000171483	0.000139244	0.000139513	0.000141247	0.000168535	0.000133585	0.000106588	6.29778e-05	0.000116674	0.000121429	0.000126637	6.64052e-05	9.98521e-05	0.00014099	7.03532e-05	0.000100079	0.000104938	0.000124567	8.21258e-05	0.000161241	0.000101371	0.000150674	0.000238322	5.12653e-05	0.000145648	0.000168558	6.46353e-05	5.13473e-05	6.65803e-05	6.12346e-05	5.63313e-05	7.33941e-05	3.6474e-05	5.65765e-05	5.76128e-05	6.21561e-05	5.99351e-05	7.34813e-05	8.74656e-05	9.87292e-05	5.7674e-05	0.000173721	9.95843e-05	5.86375e-05	0.000126306	0.000112261
136	59.1175	8.39715	0.00172599	0.00253444	0.00201554	0.00165066	0.00238087	0.00196775	0.0019231	0.00161782	0.000448624	0.00165389	0.00134957	0.00246913	0.00152895	0.00177009	0.00188172	0.00182515	0.00166857	0.00219668	0.00205716	0.000893115	0.0029579	0.0015901	0.00172283	0.00310449	0.00105267	0.00241346	0.00318395	0.000523128	0.000318297	0.000846731	0.000320312	0.00088002	0.000814118	0.000270493	0.000247468	0.000498859	0.000567151	0.00061661	0.000875985	0.000968543	0.000484529	0.000520493	0.00195433	0.00121054	0.000318469	0.00177933	0.00196207
861	68.1106	8.39734	0.000234059	0.000314742	0.000241506	0.000210647	0.00034414	0.000232762	0.00030183	0.000180004	8.6723e-05	0.000256426	0.000193142	0.000280599	0.000199852	0.000168016	0.000250151	0.000321911	0.000228594	0.000248117	0.000241463	0.000147957	0.000388345	0.000194316	0.000269107	0.000315615	0.000145492	0.000272533	0.000318031	9.286e-05	8.50487e-05	0.000122278	7.8523e-05	0.000165907	0.000127476	5.84215e-05	6.9024e-05	8.82759e-05	6.29022e-05	0.000109888	9.7284e-05	0.000160233	8.11499e-05	0.000143843	0.000233266	0.00019314	6.36976e-05	0.000237499	0.00027135
117	58.1488	8.39985	0.00187965	0.00281751	0.00200246	0.00170715	0.0025567	0.00207009	0.00207177	0.00179496	0.00047009	0.00154433	0.00136816	0.0026468	0.00170374	0.00182619	0.00195025	0.00200964	0.0017912	0.00222609	0.00223921	0.000972661	0.00321821	0.00162121	0.00176307	0.00331573	0.0010148	0.00261446	0.00349972	0.000437238	0.000333075	0.000781007	0.000277846	0.00102442	0.000768559	0.000317984	0.000500646	0.00040244	0.00054937	0.000930167	0.000888871	0.00102888	0.000806453	0.000962253	0.00191296	0.00136888	0.000217248	0.00192373	0.0019869
1317	51.1561	8.40091	0.000323358	0.000401346	0.000420051	0.000358096	0.000326358	0.000456879	0.000350164	0.000324693	0.000270523	0.000353952	0.000357645	0.00036127	0.000377588	0.000392441	0.000356312	0.000311607	0.000370349	0.000152316	0.000360588	0.000326466	0.000385544	0.000331186	0.000399407	0.000437428	0.000247424	0.000426354	0.000449249	0.000238356	0.000218166	0.000290462	0.000169264	0.000261354	0.000273505	0.000212204	0.000157574	0.000234068	0.000268957	0.000262413	0.000313743	0.000315185	0.000207537	0.000277193	0.00040641	0.000322053	0.000141412	0.000364881	0.000333989
407	83.0958	8.40118	0.000132569	0.000167614	0.000141484	0.000150928	0.000137351	0.000116898	0.000126113	0.00014982	6.302e-05	0.000115424	0.000109623	0.000124294	0.000122559	0.000123711	0.000132535	0.000134151	0.000116606	0.000143009	0.000140022	9.61872e-05	0.000160761	9.64026e-05	0.000136724	0.000176613	0.000109657	0.000150193	0.00013228	8.34453e-05	7.30783e-05	0.00010687	5.07638e-05	9.92696e-05	0.00010255	5.68122e-05	4.60167e-05	6.74183e-05	6.97017e-05	7.3426e-05	8.00036e-05	9.84645e-05	9.13476e-05	0.000102339	0.000130532	0.000136133	5.7837e-05	0.000135831	0.000172175
1508	52.2295	8.40611	0.000101161	0.00012514	9.31468e-05	7.27755e-05	8.42659e-05	9.88884e-05	6.5585e-05	4.53119e-05	6.2426e-05	8.93683e-05	6.40221e-05	8.62452e-05	7.46443e-05	8.72146e-05	0.000103622	7.43316e-05	8.4364e-05	0.000117141	9.57184e-05	8.05152e-05	0.000152467	8.19052e-05	0.000106036	0.00010517	7.49966e-05	8.41799e-05	9.68416e-05	5.95584e-05	3.4656e-05	3.61231e-05	3.63969e-05	6.95402e-05	4.43247e-05	4.54027e-05	4.35565e-05	5.22026e-05	6.30457e-05	6.55432e-05	5.91699e-05	5.88203e-05	6.71888e-05	4.44809e-05	8.51221e-05	7.42618e-05	1.84785e-05	9.15318e-05	8.8724e-05
1795	50.1902	8.4065	0.000158494	0.000140731	0.000147505	0.000188904	0.000167046	0.000146835	9.57141e-05	0.000150305	0.000107801	0.000180256	0.000182313	0.000117239	0.000123067	0.000147217	0.000165369	0.000144867	0.000104007	0.00015657	0.000192871	0.000133488	0.000201903	0.000100719	0.000171139	0.000166486	0.00014184	0.000153803	0.000174096	0.000125496	6.96496e-05	7.02245e-05	8.13512e-05	0.000113441	8.65419e-05	9.79278e-05	8.50436e-05	9.43586e-05	8.20196e-05	8.66481e-05	8.6797e-05	0.000109459	0.000107029	0.000110697	0.000163577	0.00016416	7.14888e-05	0.000129425	0.000120747
364	79.0699	8.42532	0.000605947	0.000772455	0.000537	0.000556893	0.000578448	0.00072196	0.000649457	0.000514123	0.000265276	0.000578888	0.000508671	0.000562768	0.000383999	0.000561497	0.000487937	0.000460435	0.000479298	0.000447901	0.000628531	0.000459165	0.00083491	0.000377765	0.000721979	0.000856109	0.000421561	0.000713315	0.00094336	0.000280237	0.000290883	0.000337518	0.000237461	0.000353389	0.000364348	0.000188947	0.000199052	0.000307988	0.000284211	0.000326062	0.000265152	0.000349502	0.00032639	0.000319844	0.000571062	0.000410603	0.000187159	0.00048288	0.000579484
854	65.0788	8.43222	0.00025357	0.000298919	0.000243399	0.000255116	0.000220411	0.000291219	0.00020785	0.000199354	0.000140447	0.000197856	0.000252978	0.000206479	0.000187508	0.000274659	0.00022506	0.000232193	0.000239175	0.000239611	0.000243261	0.000191524	0.000307844	0.000207561	0.00020338	0.000283471	0.000184988	0.000264976	0.000355953	0.000150329	0.000134144	0.000132286	0.000103865	0.000158237	0.000157822	0.000118746	0.000109997	0.000137942	0.000141316	0.000147638	0.000164298	0.000186664	0.000166043	0.000161837	0.000240459	0.000120126	9.94143e-05	0.00022435	0.00023628
341	77.0474	8.44872	0.000620649	0.00069108	0.000459147	0.000402264	0.000622162	0.000606079	0.00052166	0.000541759	0.000370335	0.000586543	0.000483445	0.00054203	0.000550385	0.000635681	0.00044514	0.00055032	0.000533498	0.00060192	0.000639427	0.000520215	0.000825583	0.000479488	0.000605235	0.00089958	0.000493772	0.000719758	0.000801717	0.000344562	0.000369097	0.000402253	0.000248438	0.000407932	0.000467372	0.000232187	0.000262802	0.000321613	0.000363855	0.000372101	0.00045578	0.000392274	0.000486007	0.000404161	0.000564258	0.000469616	0.000258237	0.000428659	0.00050031
1880	94.1492	8.45989	4.93735e-05	9.66659e-05	6.73414e-05	6.6407e-05	4.05791e-05	0.000122002	7.83741e-05	5.45897e-05	2.65058e-05	7.0411e-05	3.72927e-05	5.38345e-05	4.34389e-05	7.09876e-05	7.09754e-05	5.16826e-05	6.13909e-05	5.39422e-05	8.79894e-05	4.06834e-05	0.000132849	4.88734e-05	0.00011435	9.06466e-05	4.86275e-05	8.25845e-05	0.000112182	2.0075e-05	2.42275e-05	1.87096e-05	1.13886e-05	2.30511e-05	2.42441e-05	2.43308e-05	1.81294e-05	2.41948e-05	2.49535e-05	3.4617e-05	4.0493e-05	2.06892e-05	3.3415e-05	3.49042e-05	6.87151e-05	5.8787e-05	1.46801e-05	4.02313e-05	4.33601e-05
469	92.1318	8.46283	0.00026924	0.00049957	0.000346647	0.000283094	0.000199879	0.000440756	0.000436198	0.00033194	0.000132829	0.000299605	0.000180042	0.000219652	0.000160961	0.000401149	0.000228493	0.00024824	0.000214438	0.000234724	0.000320961	0.000210145	0.000604236	0.000200007	0.000506016	0.000458606	0.000179168	0.000481495	0.000614321	9.3435e-05	0.000129672	8.88977e-05	2.54255e-05	0.000113305	0.00019654	3.00693e-05	4.66924e-05	0.000138512	5.97988e-05	0.000118433	0.000151304	0.000116561	0.000147864	0.000139936	0.000302903	0.000310882	5.44784e-05	0.000211547	0.000295214
924	121.022	8.4629	9.47348e-05	0.000120122	0.000138569	0.000101584	8.07889e-05	0.000178666	0.000106329	9.888e-05	3.41626e-05	0.000116117	8.51262e-05	0.000116932	7.40156e-05	0.000158638	9.55678e-05	8.46391e-05	7.95464e-05	8.09528e-05	0.000162586	8.2388e-05	0.000160367	9.03706e-05	0.000152869	0.000160414	6.2318e-05	0.000127116	0.000177351	3.80928e-05	5.29802e-05	3.36197e-05	2.71774e-05	5.06788e-05	5.75562e-05	2.13292e-05	2.57904e-05	4.29595e-05	4.91035e-05	4.18549e-05	5.77303e-05	5.45091e-05	5.09429e-05	3.94547e-05	0.000113897	8.45356e-05	3.28082e-05	8.59886e-05	8.95704e-05
459	91.0337	8.46315	0.000635948	0.00076463	0.000594093	0.000538477	0.000518136	0.000876324	0.000551882	0.000459867	0.0003316	0.000536592	0.000545622	0.000546611	0.000426109	0.000870868	0.000514015	0.000458118	0.000481134	0.000404884	0.000655682	0.000353122	0.000947738	0.000341567	0.000858876	0.000740369	0.000408175	0.000789062	0.000997567	0.000283725	0.000241226	0.000295293	0.000165954	0.000353679	0.000352025	0.000207213	0.000154227	0.000288418	0.00051047	0.000311145	0.000392285	0.000323625	0.000256313	0.000379182	0.00064643	0.000483053	0.000215431	0.000387804	0.000429
1882	107.092	8.46328	3.47606e-05	6.78783e-05	6.87929e-05	5.01662e-05	4.37779e-05	9.26335e-05	5.02292e-05	5.53596e-05	3.34742e-05	4.12038e-05	3.83778e-05	6.02769e-05	3.63529e-05	6.23666e-05	4.94742e-05	6.22504e-05	7.28767e-05	5.69151e-05	4.83425e-05	4.51326e-05	8.11088e-05	3.14055e-05	9.1454e-05	9.30662e-05	2.38757e-05	7.59026e-05	8.46926e-05	1.63702e-05	2.41744e-05	2.51534e-05	1.28022e-05	3.43812e-05	3.60445e-05	3.40346e-05	2.21411e-05	3.55409e-05	2.2034e-05	3.71106e-05	3.87896e-05	2.05194e-05	4.72296e-05	3.44009e-05	6.49431e-05	5.34635e-05	2.04778e-05	5.62228e-05	4.77338e-05
475	93.0702	8.46346	0.000759425	0.00113499	0.000886031	0.000765592	0.000518626	0.00132981	0.000531922	0.000627893	0.000301716	0.000672986	0.000447487	0.000739439	0.000493285	0.00105425	0.000591074	0.000424281	0.000617742	0.000512214	0.000978823	0.000449121	0.00155595	0.00042572	0.00126717	0.000993892	0.000334017	0.00109468	0.00157132	0.000184515	0.000294848	0.000243606	0.000107557	0.000311761	0.000373391	0.000119883	0.000142276	0.000181698	0.000245945	0.00030043	0.000376313	0.000217293	0.000358446	0.000250877	0.000930365	0.000709302	0.000129271	0.000567083	0.000580003
1287	80.1061	8.46453	0.000108422	0.000117494	0.000101305	8.69524e-05	7.84834e-05	0.000137961	9.61401e-05	7.43551e-05	3.97002e-05	0.000124049	6.55402e-05	7.36558e-05	5.66675e-05	0.00010675	5.68949e-05	7.79569e-05	5.67887e-05	6.43697e-05	9.59642e-05	5.44182e-05	0.000132801	5.01835e-05	0.000143004	0.000100423	5.09027e-05	0.000114285	0.000137629	1.89804e-05	4.19701e-05	3.00269e-05	2.43816e-05	4.35394e-05	5.89893e-05	1.99764e-05	1.63103e-05	3.93958e-05	2.59486e-05	4.46751e-05	6.56387e-05	2.59048e-05	4.47237e-05	4.51928e-05	0.000101123	7.28463e-05	3.10703e-05	6.47877e-05	6.07831e-05
913	105.076	8.46485	0.000161396	0.000189141	0.000193188	0.000206263	0.000137127	0.000227271	0.000151101	0.00015608	0.000123891	0.000127714	0.000196383	0.000177655	0.000129172	0.000195287	0.000162478	0.000161578	0.000144333	0.000161046	0.000175394	0.000129169	0.000179948	0.000120088	0.000191674	0.000185471	0.000149418	0.000211584	0.000250447	0.00010292	9.54583e-05	0.000107139	6.86331e-05	0.000139198	0.000138018	0.000126207	8.19185e-05	0.000104829	0.000101581	0.000116007	0.000116408	0.000118726	0.000129964	0.000131895	0.000163456	0.000144053	9.43753e-05	0.000138753	0.000170446
893	85.0593	8.48118	0.000266193	0.000172966	0.000178214	0.000326571	0.000172044	0.000377173	0.000310618	0.000292614	0.000180519	0.000272505	0.000283787	0.000447521	0.00028098	0.000117942	0.000164373	0.000330509	0.000308092	0.000193192	0.000191453	0.000113253	0.000436774	0.000144664	0.000119019	0.000244625	0.000247294	0.000369288	0.000432741	0.00014302	0.000145155	0.000278015	0.000162941	0.000254813	0.000218841	0.000152383	0.000160336	0.000163238	0.000146457	0.000127233	0.000166382	0.000273477	0.00022966	0.000201198	0.000350108	0.000292242	0.000104427	0.000327744	0.000355269
1479	57.1702	8.63804	0.000743678	0.000559049	0.000718713	0.000716704	0.000649992	0.000583634	0.000470293	0.000558795	0.000563685	0.000486795	0.000681094	0.000535274	0.000627823	0.000591168	0.000707334	0.000737032	0.000751612	0.000568268	0.000626786	0.000678396	0.000447269	0.000474885	0.000539766	0.000507461	0.000601578	0.000533651	0.000610244	0.000572641	0.000586267	0.000509242	0.000702248	0.000548419	0.000606839	0.000531465	0.000453749	0.00056415	0.000463609	0.0004188	0.000623678	0.000632042	0.000514677	0.000666182	0.000659526	0.000724264	0.000661774	0.00057601	0.000713045
435	87.0497	8.63834	0.000192961	0.000151291	0.000155912	0.000137834	0.000142692	0.000118446	0.000105558	0.000129705	0.000112405	0.000111587	0.000121583	0.000120318	0.000149045	0.000157827	0.000198338	0.000189583	0.000179934	0.000197402	0.000119262	0.000120595	0.000104303	0.000131754	8.94333e-05	0.000110301	0.000130346	0.000111771	0.000111383	0.000128232	0.000150119	0.000170288	0.000205888	0.000225038	0.000219001	0.000146294	0.000189833	0.000189333	0.000156552	0.000143796	0.000135355	0.000189088	0.000193141	0.000169425	0.000123761	0.000176894	0.000190002	0.000181578	0.000203772
876	73.0698	8.65668	0.000145687	0.000133548	0.000167415	0.000153484	0.000148631	0.000178819	0.000154569	0.000161765	0.000152862	0.000149944	0.000133984	0.000151853	0.000149535	0.000121522	0.000151272	0.000159476	0.000175298	0.00014733	0.000153313	0.00014569	0.000142214	0.000133262	0.000176864	0.000175475	0.000176205	0.000163205	0.000109458	0.000135527	0.000148581	0.000144125	0.000153073	0.000150424	0.000155059	0.000145567	0.000177213	0.000169188	0.000155181	0.000153512	0.000120748	0.000150306	0.000191483	0.000140754	0.000124492	0.000174114	0.000136079	0.000153386	0.000171832
1197	55.1192	8.66515	0.000419545	0.000371326	0.000398905	0.000452309	0.000346116	0.00044938	0.000415887	0.000358299	0.000394909	0.000417399	0.000396104	0.000334914	0.000429147	0.000475632	0.000388578	0.000378133	0.00037368	0.00039962	0.000473846	0.000434012	0.000404208	0.000414518	0.000502063	0.000530316	0.000409169	0.000432317	0.000437564	0.000346638	0.000341466	0.000348332	0.000289073	0.00034945	0.000321983	0.000331113	0.000330548	0.000313221	0.000304603	0.000290889	0.00028679	0.000349898	0.000357072	0.000338451	0.000503447	0.000369908	0.000262658	0.000383893	0.000422498
1550	83.0926	8.66639	9.86494e-05	8.42756e-05	0.000104607	9.85442e-05	6.73776e-05	0.000106619	0.000104571	7.29061e-05	0.000108924	0.000102898	7.62736e-05	8.80478e-05	8.055e-05	0.000101881	9.23745e-05	7.26857e-05	7.31983e-05	8.14503e-05	0.000109792	0.000100101	8.00113e-05	0.000102987	0.000116506	8.75721e-05	9.46611e-05	0.000120333	0.000122569	4.67687e-05	5.90527e-05	6.2061e-05	5.46176e-05	8.32473e-05	6.86001e-05	8.14062e-05	8.08494e-05	5.66285e-05	5.31945e-05	7.02771e-05	5.0119e-05	6.66011e-05	7.72979e-05	8.36681e-05	0.000119388	8.69163e-05	5.09984e-05	6.19406e-05	0.000110057
1232	59.1143	8.67298	0.000244876	0.000223608	0.000237244	0.000231528	0.000249372	0.000307339	0.000299268	0.00025286	0.00027734	0.000271306	0.000239028	0.000210269	0.000249987	0.000233953	0.000207771	0.00024408	0.000256497	0.000216882	0.000359363	0.000296413	0.00032816	0.000276256	0.000312342	0.000274253	0.000147013	0.000245003	0.000221102	0.000122358	0.000136127	0.00011894	0.000168477	0.000180363	0.000146913	0.000121635	0.000148887	0.000110082	0.000119699	0.00011744	0.000122707	0.000144462	0.000166905	0.000158944	0.000162667	0.000123402	7.4402e-05	0.000153248	0.000157953
1411	84.1589	8.67299	3.21391e-05	8.20758e-05	5.93739e-05	6.26923e-05	4.7621e-05	7.53723e-05	5.84161e-05	4.56153e-05	5.53099e-05	7.81811e-05	7.14417e-05	5.14639e-05	6.94057e-05	0.000110907	3.05949e-05	4.01519e-05	5.09615e-05	4.59283e-05	6.23893e-05	7.62715e-05	5.29596e-05	2.46156e-05	0.000134653	9.58508e-05	8.85095e-05	6.62539e-05	9.69766e-05	2.42816e-05	2.85736e-05	3.99502e-05	9.37877e-06	4.02466e-05	4.4024e-05	3.67154e-05	7.55492e-06	2.8542e-05	2.74918e-05	2.35445e-05	2.5222e-05	2.60586e-05	3.00574e-05	4.32733e-05	0.00011284	6.50747e-05	2.22602e-05	3.29089e-05	5.99523e-05
1040	209.008	8.88917	0.000126572	0.000102146	0.000115681	0.000143489	0.000125613	0.000108924	0.000129307	0.000108997	0.000103133	0.000111328	9.04479e-05	0.000112089	0.000117888	0.000111575	0.000111953	9.26602e-05	0.000120259	0.000131386	0.000125816	9.88677e-05	0.000109154	0.000105319	0.000121059	0.000127899	8.92217e-05	0.000121835	0.000116173	0.000125546	9.40897e-05	0.000134575	0.000101996	9.44954e-05	0.000104054	0.000111933	0.000130239	0.000102728	0.000138445	9.20395e-05	0.000114896	0.000120427	0.000137617	0.000150135	9.88319e-05	9.41095e-05	0.000125832	0.000128029	0.000110791
788	192.947	8.88942	0.000362346	0.000334954	0.000320151	0.00038683	0.000338809	0.000388049	0.000298438	0.000431944	0.000306337	0.000371094	0.000312146	0.000360287	0.000309422	0.000313692	0.000301537	0.000358589	0.000376317	0.000437913	0.000388532	0.000303349	0.000343285	0.00034981	0.000382036	0.000354554	0.000277065	0.000285178	0.000404075	0.000372899	0.000297982	0.000401938	0.000328176	0.000331258	0.000380229	0.000331619	0.000315493	0.000381347	0.000387644	0.000279891	0.000301946	0.000381827	0.000454737	0.00047763	0.000304686	0.000362745	0.000383649	0.000386342	0.000286138
1398	72.1141	9.04394	0.000112615	9.20212e-05	8.98685e-05	9.67779e-05	0.000100269	8.54801e-05	9.72313e-05	5.67189e-05	9.84217e-05	6.76663e-05	0.000106629	8.44096e-05	9.74463e-05	9.02217e-05	9.33613e-05	9.82071e-05	6.73811e-05	9.77563e-05	9.07583e-05	8.66416e-05	8.16197e-05	9.99059e-05	0.000136519	7.52462e-05	0.000101245	9.80993e-05	9.92289e-05	9.64391e-05	0.000101944	9.8476e-05	5.45597e-05	0.000100943	8.88201e-05	5.98323e-05	7.45868e-05	7.20182e-05	9.93011e-05	0.000104839	8.70188e-05	0.00013398	9.40529e-05	9.13245e-05	7.24446e-05	9.5856e-05	8.94502e-05	8.2545e-05	9.23594e-05
1157	84.1139	9.22699	0.000110785	0.000133424	0.00012344	0.000142597	9.37437e-05	0.000119268	0.000128002	9.9691e-05	0.000116708	0.00012019	0.000107164	0.000123374	0.000150432	0.000116074	8.77799e-05	8.386e-05	9.94632e-05	9.78722e-05	0.000142529	0.000135092	0.000142959	8.20062e-05	0.000201339	0.000125025	0.000138484	0.000143809	0.000171521	9.35941e-05	9.04136e-05	7.49402e-05	3.37432e-05	0.000115067	6.50941e-05	7.51201e-05	3.5064e-05	6.70461e-05	6.08306e-05	4.92455e-05	7.36408e-05	0.000105247	9.37115e-05	9.60979e-05	0.000209314	9.81391e-05	5.83564e-05	8.56206e-05	0.000147974
427	85.1104	9.2344	0.000158373	0.000191418	0.000173289	0.000203683	0.000159408	0.000230531	0.000217421	0.000106385	0.000191203	0.000247984	0.000210879	0.000162376	0.000184548	0.000263326	0.000141775	0.000123807	0.000146958	0.000154401	0.000207662	0.000229773	0.000231886	0.000128914	0.000290759	0.000265163	0.000176939	0.000228907	0.000192295	0.000121538	0.000103398	0.000105986	5.47228e-05	9.34614e-05	0.000113504	9.83453e-05	3.14964e-05	5.88193e-05	9.23918e-05	8.65424e-05	9.59865e-05	0.000107511	0.000100202	0.000121944	0.000272458	0.000146641	6.41925e-05	0.00013426	0.00021983
562	105.002	9.25781	0.0010677	0.00237197	0.0018377	0.00124118	0.00248544	0.00173308	0.00139256	0.00134129	0.0021506	0.00115592	0.00131083	0.00185212	0.00162549	0.00169936	0.00197495	0.00295787	0.00113535	0.00170426	0.00139714	0.00162987	0.00164576	0.00219818	0.000673112	0.0016815	0.00270223	0.00108963	0.00151178	0.0012581	0.00266663	0.00137216	0.00190813	0.00234161	0.00216356	0.00094714	0.00238302	0.00154882	0.000934409	0.00229605	0.000997244	0.00184683	0.00209913	0.00165598	0.00138197	0.00135865	0.00173022	0.00263408	0.00248703
575	106.046	9.25976	0.000988515	0.00152329	0.00116609	0.000790333	0.00176817	0.00105148	0.000640379	0.000910149	0.00149677	0.000699588	0.000656797	0.000801965	0.000678053	0.000888243	0.00112631	0.00219069	0.00106791	0.000801215	0.000906354	0.00100528	0.000903661	0.00173528	0.00048574	0.000977498	0.00154313	0.000525489	0.000727173	0.000872848	0.00164723	0.00109085	0.00154723	0.00170649	0.00107647	0.000843068	0.00158592	0.000995818	0.000722787	0.00173102	0.000653569	0.00128555	0.00149166	0.0013549	0.000986171	0.000961759	0.00128085	0.00149516	0.00143758
941	51.1486	9.26033	0.000734412	0.00110693	0.000443817	0.000595963	0.00111364	0.000370638	0.000468406	0.00044749	0.000959219	0.000749628	0.000449839	0.000347873	0.000831262	0.000737687	0.00100548	0.00140527	0.000759188	0.000793212	0.000741555	0.000618198	0.000682165	0.00109147	0.000529065	0.000842704	0.00109696	0.000357452	0.000665511	0.000498972	0.000700163	0.000576816	0.000807081	0.00132183	0.00110219	0.000423707	0.000748041	0.000888972	0.000811383	0.00124225	0.000763622	0.00133601	0.000918176	0.000685973	0.000512635	0.000604862	0.000749693	0.00124155	0.000889986
1454	78.1014	9.2605	0.0003796	0.0004297	0.000421204	0.000403386	0.000505402	0.000432249	0.000452029	0.000435803	0.000458241	0.000355189	0.000360908	0.00038853	0.000406155	0.000343405	0.000399614	0.000705007	0.000384682	0.00039025	0.00043791	0.000422424	0.000328025	0.000250216	0.0002694	0.00032588	0.000501686	0.000343558	0.000270869	0.000449083	0.00035993	0.000512049	0.000321183	0.000572619	0.000476906	0.000435644	0.000466477	0.000384366	0.000339393	0.000519752	0.000313187	0.000333817	0.000367987	0.000573342	0.000431156	0.000345915	0.00031265	0.000524411	0.000525161
337	77.0168	9.26082	0.000999495	0.00157913	0.000930543	0.000945569	0.002326	0.00137894	0.000940294	0.0011128	0.00193798	0.000781843	0.000930506	0.000769996	0.00122039	0.000580646	0.00149682	0.00196771	0.0012385	0.00123557	0.000941075	0.000901768	0.000720962	0.00202518	0.00062418	0.00089699	0.00170412	0.000707961	0.000821418	0.00118097	0.00171561	0.00146782	0.00178306	0.00228849	0.00102397	0.00101607	0.00187606	0.00111597	0.000871275	0.00207784	0.000771434	0.00189759	0.00216023	0.00162027	0.0012065	0.0012352	0.00150512	0.00225742	0.00192366
1480	74.0637	9.26315	0.000222163	0.000308773	0.000305561	0.000267695	0.000370536	0.000256941	0.000268389	0.000291287	0.000269125	0.000233779	0.000253536	0.000245346	0.000254321	0.000196766	0.000252396	0.000433707	0.000272299	0.00016167	0.000291229	0.000236268	0.000208357	0.000295185	0.000204284	0.000251819	0.000340298	0.000185647	0.000183729	0.000292167	0.000356884	0.000310562	0.000145261	0.000336285	0.000181621	0.0002515	0.000207036	0.00022482	0.000226689	0.00033204	0.000209488	0.000256868	0.000235924	0.000363208	0.000190836	0.000325071	0.00037982	0.000320589	0.000271467
1043	50.1556	9.26426	0.00044486	0.000607331	0.000538992	0.000508721	0.000742524	0.000466387	0.000498056	0.000597562	0.000622555	0.000433004	0.000508927	0.00053743	0.000440928	0.000466809	0.000557005	0.000446033	0.000546767	0.000574687	0.000324305	0.000492035	0.000453478	0.000665044	0.000339388	0.000472372	0.000682964	0.000417485	0.000328386	0.000206683	0.00041176	0.000562442	0.000477229	0.000743373	0.000630145	0.000253769	0.000788247	0.000644933	0.000483322	0.000832628	0.00049137	0.000365618	0.000554649	0.000427667	0.000323627	0.000511342	0.000691422	0.000865684	0.000411516
1624	52.1846	9.26548	0.000194815	0.000226719	0.000221303	0.000208474	0.000310078	0.000216924	0.000216963	0.000199099	0.000233442	0.000175813	0.000200671	0.000183614	0.000175458	0.000179962	0.000235612	0.000367213	0.000222164	0.00024904	0.000219898	0.000186632	0.000163117	0.000283355	0.000142109	0.000193426	0.000281783	0.000205405	0.00016657	0.000222159	0.000293042	0.000289506	0.000165477	0.000187022	0.000269694	0.000200464	0.000322435	0.000189432	0.000222663	0.00027311	0.000221193	0.000301226	0.000184198	0.000271524	0.000262596	0.000220599	0.000279537	0.000239439	0.000220013
1810	75.0758	9.26641	8.83243e-05	0.000107537	9.62468e-05	9.69756e-05	0.000105141	9.4432e-05	9.47488e-05	7.16056e-05	9.63007e-05	8.96233e-05	8.60303e-05	9.43568e-05	0.000104283	7.88671e-05	6.58902e-05	0.000131307	8.94521e-05	9.78239e-05	0.000101866	8.16061e-05	9.85851e-05	0.000126243	6.55708e-05	0.00010022	0.000111393	7.9107e-05	6.01657e-05	0.000111979	0.000117215	0.000109418	0.000135211	0.000141261	8.57294e-05	7.27367e-05	0.000125403	5.41121e-05	7.07674e-05	9.26864e-05	8.10193e-05	0.000130188	0.000130641	0.000123693	9.93183e-05	0.000102939	0.00012737	0.000116267	0.000143825
1811	76.0169	9.27079	0.00014766	0.000160954	0.000174937	0.000148347	0.000149036	0.000120977	0.000113486	0.000169871	0.000114497	0.000159493	0.000134986	0.000110011	9.39893e-05	0.000116965	0.000132078	0.000147887	0.000107513	0.00011258	0.000181109	0.00013691	0.000139666	0.000200643	0.000140345	0.000107717	0.0001532	0.000140808	0.000112559	0.000122195	0.000180889	0.00013985	0.000139049	0.000220518	0.000128341	9.40871e-05	0.000177101	0.000153264	0.000128177	0.000189548	8.46865e-05	0.000169142	0.000228038	0.000144866	0.000114162	0.000153856	0.000178266	0.000208835	0.000165567
1802	63.0959	9.27112	9.61117e-05	0.000115522	0.000110906	0.0001223	0.000120356	0.000119747	9.83827e-05	0.000135695	0.000107291	0.000121371	0.000125535	0.000109711	0.000101308	9.29194e-05	0.000129894	0.000152796	0.000108317	9.8441e-05	0.000126966	0.000103156	0.000105737	0.000126122	9.69748e-05	0.000126419	0.000127842	0.000113106	0.000108673	0.000137983	8.95995e-05	9.82374e-05	0.00011529	0.000128274	0.000123582	0.000107437	0.000123685	8.83992e-05	8.33412e-05	0.000115539	0.000101562	0.000142583	0.000151659	0.000139961	9.17736e-05	9.53989e-05	0.000130522	0.000165205	0.000120979
1809	73.0512	9.27143	3.37988e-05	5.46556e-05	4.01222e-05	2.96043e-05	3.89734e-05	3.85376e-05	5.18958e-05	3.61625e-05	5.98265e-05	3.28915e-05	4.59761e-05	2.57752e-05	3.2395e-05	2.73093e-05	4.10564e-05	7.46841e-05	3.30649e-05	6.22066e-05	4.41012e-05	4.80396e-05	2.33206e-05	5.43242e-05	3.03293e-05	5.83743e-05	5.69075e-05	4.02519e-05	3.2618e-05	5.44541e-05	4.38237e-05	6.35945e-05	6.76129e-05	5.78132e-05	3.59309e-05	3.86367e-05	8.4926e-05	4.2945e-05	3.86405e-05	4.4067e-05	4.24942e-05	7.39977e-05	8.58626e-05	4.47134e-05	8.14716e-05	6.55234e-05	6.05901e-05	9.57496e-05	5.29756e-05
1801	62.0647	9.27313	4.41826e-05	6.67123e-05	5.78871e-05	7.55422e-05	8.251e-05	8.50521e-05	6.33532e-05	6.21638e-05	6.49147e-05	6.45565e-05	4.73858e-05	6.06643e-05	6.10874e-05	7.3357e-05	6.22882e-05	6.96827e-05	5.54226e-05	8.94366e-05	8.65694e-05	7.03102e-05	6.66548e-05	8.47398e-05	4.17311e-05	5.696e-05	8.98921e-05	4.54107e-05	3.99275e-05	6.66849e-05	6.42771e-05	8.96246e-05	0.000101878	0.000100484	8.29673e-05	7.35816e-05	8.76306e-05	6.09528e-05	5.35008e-05	9.3272e-05	5.08792e-05	0.000102072	0.0001065	8.16664e-05	7.60213e-05	6.52461e-05	9.57753e-05	0.000111135	7.63884e-05
1663	107.062	9.27381	0.000131016	0.000142663	0.000120853	9.66868e-05	0.000169982	9.07004e-05	0.000106619	0.000103173	0.000120485	9.28823e-05	7.7063e-05	0.000105936	0.000103252	8.77547e-05	0.000128314	0.00016321	0.000108035	0.000113366	0.000126462	0.000104294	9.1609e-05	0.000159802	9.0261e-05	0.000128115	0.000147262	7.03769e-05	8.59611e-05	0.000124927	0.000160891	0.000142504	0.000182483	0.000171935	0.000127346	0.000120745	0.000184518	9.54905e-05	0.000120877	0.00013137	7.52321e-05	0.000182201	0.000229196	0.000153009	0.000132747	0.000131798	0.000159074	0.000240037	0.00013082
241	70.1239	9.28572	0.000496586	0.000420404	0.0003728	0.000398125	0.000317802	0.000449513	0.000449866	0.000321668	0.000262096	0.000363502	0.000377001	0.000327653	0.000319251	0.000518223	0.000279418	0.000270949	0.000271991	0.000328917	0.000388149	0.000433173	0.000497313	0.000218933	0.000486787	0.000528851	0.000371026	0.000438807	0.000515589	0.000225186	0.000230792	0.000252064	7.0093e-05	0.000226934	0.000204461	0.000164959	9.55124e-05	0.000170353	0.000198524	0.000189848	0.000192787	0.000250045	0.000206747	0.000336658	0.00060439	0.000293873	0.000133617	0.000272129	0.000375286
520	98.0653	9.28666	0.000247133	0.000222797	0.00017612	0.000184748	0.000162523	0.000212066	0.000171789	0.000124836	0.000118869	0.000167954	0.000198977	0.000168721	0.000126115	0.000246754	0.000142901	0.000130745	0.000150233	0.000155907	0.000202736	0.000191494	0.00020809	0.000104202	0.000297544	0.000297536	0.000194	0.000220921	0.00026491	8.15774e-05	9.59739e-05	0.000110869	3.21292e-05	0.000102394	8.06432e-05	6.2386e-05	2.94087e-05	7.19166e-05	7.83852e-05	7.90292e-05	0.000103637	0.000119681	7.69224e-05	0.000155757	0.000289962	0.000121281	4.26805e-05	0.000125763	0.000185931
1800	61.0471	9.3821	9.40308e-05	0.000134965	8.9679e-05	9.47177e-05	0.000142862	7.58941e-05	9.76636e-05	0.000126491	7.25511e-05	0.000111498	0.000101122	0.000115452	9.06404e-05	8.17959e-05	0.000144258	0.000169899	0.0001571	9.76457e-05	8.73312e-05	9.46971e-05	0.000127692	0.000123998	8.80345e-05	0.000100474	0.000102375	8.88178e-05	9.08154e-05	6.97369e-05	0.000103604	0.000101459	0.000172214	0.000206327	0.000156468	0.000153867	0.000245761	0.000176188	0.000138909	0.000165987	0.00013475	0.00011195	0.000106752	0.000110235	0.000155632	0.000174068	0.000190051	0.000141179	0.000145869
1003	57.1604	9.39381	0.00272946	0.00287073	0.00252158	0.00121523	0.00264393	0.00136885	0.00118746	0.00211364	0.000806874	0.00116424	0.00122883	0.00283687	0.00260342	0.00157614	0.00463971	0.00421239	0.00447922	0.00267124	0.00114638	0.00113539	0.00341062	0.00229677	0.00169164	0.0036273	0.00117134	0.00306768	0.00372566	0.00153319	0.00145871	0.00172901	0.00371314	0.0040418	0.0047892	0.0032173	0.00511375	0.00569954	0.00480385	0.005018	0.00491773	0.000633142	0.00118478	0.000814177	0.00540861	0.00420089	0.00429233	0.0024572	0.0025944
97	57.1536	9.40027	0.00128619	0.00125914	0.00114402	0.000880628	0.00129402	0.00279876	0.00246597	0.00111586	0.00143378	0.00236877	0.00244659	0.00140651	0.00131036	0.00289198	0.0032851	0.00299148	0.00329183	0.00131999	0.00247099	0.00206051	0.00317738	0.00135411	0.00270081	0.00166931	0.00201522	0.00286232	0.00343284	0.00136942	0.0013059	0.00159102	0.0031744	0.00303591	0.00396363	0.00231601	0.00468449	0.00483302	0.00408828	0.00429842	0.00404484	0.0014491	0.0010224	0.00178221	0.00316753	0.00309215	0.00360754	0.00133619	0.00111153
1430	70.1147	9.40184	0.00102717	0.000973798	0.000991585	0.000952754	0.000903959	0.0010468	0.00108087	0.00089497	0.000734528	0.00096499	0.00100104	0.000969431	0.000886764	0.00117756	0.00110344	0.00112411	0.00109824	0.000949786	0.00100515	0.00103265	0.00112282	0.000780934	0.00114596	0.00128595	0.00105578	0.00113012	0.00129925	0.000751576	0.000725781	0.000767939	0.000644976	0.000966761	0.000528602	0.0008245	0.00105974	0.000563118	0.000394847	0.000377196	0.000555289	0.000364413	0.00042422	0.000324033	0.000405429	0.00115338	0.000878947	0.00108273	0.000367455
1674	53.1569	9.40474	0.000307895	0.00032123	0.000296226	0.00032996	0.000317533	0.000361222	0.000293305	0.000292798	0.000259965	0.000312391	0.000314412	0.00031145	0.000335925	0.000342261	0.000392715	0.00042119	0.000382114	0.000329293	0.000314859	0.000313301	0.000358388	0.000325745	0.000322314	0.000397665	0.00036773	0.000311554	0.000387927	0.000248689	0.000301646	0.000298391	0.000375122	0.000444848	0.000375357	0.00034019	0.000238741	0.00024654	0.000331656	0.000341944	0.000222154	0.000347257	0.000340948	0.000286339	0.00046225	0.000407296	0.000170442	0.000422853	0.00038049
836	55.1173	9.43516	0.00132455	0.000440712	0.00129295	0.00121266	0.00119408	0.00137448	0.00126977	0.00127647	0.00100001	0.001241	0.00120432	0.000320636	0.00119803	0.000490617	0.000908168	0.00083489	0.000858321	0.00132521	0.00144539	0.0012246	0.00136666	0.00121144	0.000483148	0.000629582	0.00126774	0.00126818	0.00138273	0.000946882	0.000836979	0.00106332	0.000884224	0.000849624	0.00104633	0.00113335	0.00120617	0.00113849	0.00108493	0.00109421	0.00103578	0.00119447	0.00114439	0.00117258	0.000893144	0.00168588	0.00138934	0.00120173	0.00142347
433	87.0295	9.44745	0.000569666	0.000628102	0.000675145	0.000566955	0.000807423	0.000631049	0.000681945	0.000640622	0.000217746	0.000620616	0.000491709	0.000787242	0.000675896	0.000543123	0.00197434	0.00194873	0.00194119	0.000712935	0.000647745	0.00031514	0.000826814	0.000753578	0.000447123	0.000930241	0.000305029	0.000707883	0.000892092	0.000208253	0.00011659	0.000266795	0.0021132	0.00192597	0.00231077	0.00142636	0.00312378	0.00293436	0.00235212	0.00257279	0.00246544	0.000352294	0.000227248	0.000247194	0.00194652	0.00177236	0.0022071	0.000600857	0.000586479
1432	72.1392	9.44757	8.21899e-05	8.38388e-05	9.74806e-05	7.9558e-05	8.33353e-05	9.56395e-05	8.72171e-05	8.7849e-05	7.19899e-05	8.46442e-05	6.96381e-05	8.60329e-05	0.000103683	7.24717e-05	0.000167487	0.000194062	0.000149229	0.000103559	7.24332e-05	4.75775e-05	8.15622e-05	0.000103084	6.99156e-05	8.38958e-05	8.40173e-05	9.59086e-05	9.50329e-05	4.12454e-05	4.94584e-05	6.72283e-05	0.000162839	0.000164057	0.000185239	0.000141838	0.000247898	0.000223352	0.000193644	0.000169976	0.00017127	7.29262e-05	6.07273e-05	6.18926e-05	0.00016493	0.000164731	0.000232542	6.92248e-05	0.000105121
677	129.04	9.4479	0.00018405	0.000216853	0.000212417	0.000178748	0.000269772	0.000215512	0.000231731	0.000236074	9.43048e-05	0.00020281	0.000146958	0.000254882	0.000224711	0.000177567	0.000679138	0.000626103	0.000647984	0.000205898	0.000236228	0.000117329	0.000269765	0.000304598	0.000161469	0.000305239	0.000137538	0.000202496	0.000317587	8.4225e-05	5.55166e-05	0.000117334	0.000710956	0.000686463	0.000744706	0.000430264	0.00101836	0.000952484	0.000791929	0.00092403	0.000868813	0.000118919	9.07798e-05	8.86271e-05	0.000643209	0.000586829	0.000737851	0.00021626	0.000192362
1212	88.0687	9.44801	9.1287e-05	0.000171163	0.000129166	0.000110627	0.000136042	0.000139362	0.000133043	0.00013823	5.17714e-05	0.000129015	0.000117137	0.000143762	0.000152917	0.000116676	0.000369762	0.000311096	0.000360287	0.000140078	0.000155533	6.4113e-05	0.00013288	0.000174551	9.50917e-05	0.000175046	7.69113e-05	0.000121347	0.000194926	4.24139e-05	3.41023e-05	7.25635e-05	0.000343423	0.000336585	0.000411178	0.000247469	0.000572793	0.00052417	0.000405671	0.000444556	0.000403852	5.51704e-05	5.2967e-05	5.30956e-05	0.000334702	0.000333471	0.000378457	0.000112648	0.000112168
1664	85.9524	9.44802	5.89493e-05	7.99922e-05	5.94912e-05	5.53733e-05	7.70922e-05	9.62993e-05	9.23601e-05	5.05546e-05	4.54472e-05	7.65065e-05	5.37429e-05	7.99287e-05	6.40421e-05	6.83192e-05	0.000269967	0.000167344	0.000211821	7.63996e-05	7.18673e-05	5.5658e-05	0.000114574	4.31689e-05	3.69041e-05	8.28646e-05	4.3551e-05	9.8902e-05	8.45134e-05	2.47472e-05	4.45587e-05	4.24398e-05	0.000203898	0.000217267	0.000274219	0.000123806	0.000336399	0.000276663	0.000267437	0.000260593	0.000287016	4.47182e-05	3.77537e-05	2.82245e-05	0.000200147	0.000218407	0.000285756	3.87172e-05	7.24431e-05
255	71.0655	9.44802	0.00107354	0.00143584	0.00121449	0.00115456	0.00139418	0.00124143	0.0013193	0.00122389	0.000600104	0.00120488	0.0010426	0.0015729	0.00132934	0.00106487	0.00371909	0.00359438	0.00362014	0.0013212	0.00118093	0.000737039	0.00144728	0.00164136	0.000887352	0.00180984	0.000684402	0.00140109	0.00182354	0.00050231	0.000484415	0.000559312	0.00376958	0.00380829	0.00454711	0.00272642	0.00551825	0.00529534	0.00450128	0.00470057	0.00464632	0.000730951	0.000344401	0.000661341	0.00344669	0.00335487	0.00405945	0.00128953	0.00110893
950	58.1737	9.45002	0.000149497	0.000230148	0.000148738	0.000182731	0.00024026	0.000221035	0.000134597	0.000147937	9.71859e-05	0.00016915	0.000148433	0.000226224	0.000217378	0.000131176	0.000347805	0.000460891	0.00046615	0.000157344	0.000177391	0.000122324	0.000187456	0.000228052	0.000122545	0.000188182	0.000111077	0.000185721	0.000192631	0.000108375	7.5634e-05	9.97319e-05	0.00053941	0.000347658	0.000606333	0.000325558	0.000801311	0.000750649	0.00061127	0.00063482	0.000587479	0.00012694	6.9692e-05	0.000115175	0.000488523	0.000325617	0.000522104	0.000132293	0.000125279
148	59.1081	9.45153	0.000355701	0.000563046	0.000439715	0.000432303	0.000559041	0.000487369	0.000449802	0.000448956	0.000299039	0.000370254	0.000494303	0.00056616	0.000443003	0.000376964	0.0013693	0.00137949	0.00133075	0.000491705	0.000481182	0.000397325	0.000552464	0.000532033	0.000281796	0.00064279	0.000265432	0.000495185	0.00064126	0.000304764	0.000167633	0.00037528	0.00154257	0.0013516	0.00167713	0.000979207	0.00213379	0.00196813	0.00175513	0.00176608	0.00161966	0.000467943	0.000187276	0.000449182	0.00143659	0.00127239	0.00155582	0.000529385	0.000420832
610	113.056	9.45811	0.000120717	0.00017051	0.000128071	0.000165687	0.000176676	0.000145559	0.000179585	0.000172365	8.79341e-05	0.000203958	0.000111668	0.000148362	0.000142959	0.000140198	0.000444506	0.000507767	0.000435624	0.000154378	0.000161533	0.00012321	0.000227844	0.000200925	0.000136626	0.000227246	9.03956e-05	0.000168025	0.000215608	0.000108399	6.45827e-05	8.49325e-05	0.000422761	0.00042231	0.000595479	0.000339558	0.000785555	0.000649265	0.000563825	0.000569065	0.0005919	9.58993e-05	9.19171e-05	0.00012466	0.000425147	0.000353284	0.000557816	0.000154948	0.000150062
906	95.0551	9.45874	0.000147275	0.000120268	0.000130543	0.000143994	0.000159371	0.000148113	0.000146455	0.000144766	6.06939e-05	0.00015591	0.000102889	0.000145244	0.000138708	0.000128743	0.000320066	0.000357711	0.000280291	0.000156987	0.000106559	0.000100614	0.000150341	0.000150926	0.00013177	0.000180347	7.45687e-05	0.000131315	0.000138654	7.55555e-05	7.48826e-05	0.000105059	0.000280813	0.000265441	0.000338042	0.000233994	0.000427135	0.000395549	0.000352583	0.000350415	0.000342809	9.00391e-05	6.63584e-05	0.000119344	0.000323051	0.000259554	0.00039236	0.000165556	0.000151833
1079	89.0305	9.494	0.000176794	0.000148302	0.000152019	0.000116287	0.000165742	0.000184583	0.000150096	0.000147069	0.000181016	0.000138495	0.000168285	0.000190577	0.000138019	0.000170894	0.000169054	0.000153829	0.000150105	0.000147102	0.000189955	0.000120538	9.54929e-05	0.000145537	0.000154804	0.000248725	0.000143574	0.000212251	0.000158235	0.000249078	0.000124205	0.000141987	0.0003214	0.000169432	0.00012539	0.000236748	0.000201781	0.000170827	0.000382024	0.000176578	0.000192612	0.00022552	0.00011728	0.000236423	0.000353884	0.00012784	0.000136091	0.000135847	0.000130535
1626	56.1844	9.50618	0.000692141	0.00086439	0.000719162	0.000803709	0.000810398	0.000994938	0.000843046	0.000613152	0.000644037	0.000791963	0.000897174	0.00071667	0.000888339	0.000854522	0.00106573	0.00116017	0.00109475	0.000869051	0.00088438	0.000726509	0.000871942	0.000742754	0.000940177	0.00112737	0.000857341	0.000869447	0.000886072	0.000565728	0.000495899	0.000555374	0.000598425	0.00088824	0.000658146	0.000883219	0.000802056	0.000812503	0.000616773	0.000674032	0.000644082	0.000703138	0.000688561	0.00067764	0.00128159	0.00110428	0.00119292	0.000854428	0.00103339
1911	56.1878	9.67091	0.000275473	0.000237702	0.000230475	0.000223056	0.000187716	0.000276393	0.000237611	0.000175195	0.000199816	0.000224547	0.000245951	0.000182424	0.000223895	0.00025821	0.000213712	0.000204426	0.000203084	0.000221216	0.000252246	0.000247353	0.000252161	0.000143047	0.000266127	0.000252793	0.000241371	0.000220763	0.000270873	0.000201378	0.000173509	0.000192252	0.000135776	0.000236805	0.000160016	0.000178641	0.000136307	0.000147895	0.000143616	0.000198442	0.000178096	0.000168706	0.000218476	0.000184724	0.00033077	0.000177591	0.000163335	0.000197362	0.000228221
1910	55.121	9.67682	0.00027808	0.000304981	0.000293654	0.000281231	0.000268053	0.000315495	0.000283777	0.000297032	0.000308128	0.000270034	0.000329493	0.000268663	0.000292741	0.000314724	0.00027955	0.000313175	0.000311769	0.000244854	0.000296719	0.000262248	0.00035273	0.000279321	0.000301612	0.000288262	0.000303134	0.000292118	0.00034653	0.000323915	0.000281937	0.00030392	0.000260851	0.000345539	0.000235417	0.000283574	0.000277994	0.000266786	0.000304248	0.000287938	0.000266727	0.000295686	0.000299023	0.000312167	0.000363956	0.000301177	0.000250411	0.000323652	0.000319981
1921	71.1555	9.68672	7.54436e-05	6.11506e-05	6.15229e-05	7.06878e-05	6.1214e-05	8.90019e-05	7.15431e-05	5.39714e-05	8.39998e-05	6.29881e-05	8.68859e-05	7.07832e-05	5.12598e-05	6.12124e-05	6.41433e-05	5.93397e-05	8.82196e-05	7.1554e-05	6.07127e-05	5.86449e-05	6.98894e-05	5.2598e-05	7.98331e-05	7.126e-05	6.78634e-05	7.01895e-05	7.1758e-05	0.000104689	8.9951e-05	7.99382e-05	4.6611e-05	6.96511e-05	6.99089e-05	8.52302e-05	6.89769e-05	8.09958e-05	0.000102629	8.86778e-05	7.98839e-05	5.64857e-05	6.09869e-05	9.32306e-05	8.86373e-05	7.3412e-05	6.4629e-05	7.58811e-05	7.44822e-05
1919	131.022	9.69589	3.2164e-06	9.52693e-06	6.82731e-06	1.04619e-05	1.1109e-05	8.73997e-06	6.74849e-06	9.6087e-06	6.94655e-06	5.17936e-06	1.0077e-05	7.15519e-06	5.72798e-06	8.46472e-06	9.87429e-06	1.3079e-05	1.56939e-05	3.02616e-06	8.30386e-06	1.62e-06	4.12506e-06	1.0317e-05	6.51169e-06	7.1432e-06	7.54801e-06	7.35815e-06	6.17709e-06	6.63616e-06	3.80179e-06	1.12589e-05	1.18912e-05	8.87796e-06	1.39724e-05	1.06455e-05	1.63926e-05	2.57032e-05	2.12871e-05	1.00583e-05	8.67548e-06	1.52596e-05	7.93584e-06	1.19815e-06	4.65242e-06	5.59411e-06	7.59649e-06	2.25232e-06	7.45563e-06
1908	89.0305	9.70002	3.51004e-05	2.71569e-05	2.52223e-05	3.40231e-05	2.57842e-05	1.98129e-05	2.1139e-05	3.59305e-05	2.69947e-05	2.72182e-05	2.47059e-05	3.08575e-05	2.21154e-05	1.86792e-05	4.18595e-05	5.90637e-05	3.63628e-05	3.87366e-05	2.65444e-05	2.83469e-05	3.11669e-05	3.25821e-05	2.88713e-05	2.8672e-05	3.10199e-05	1.92366e-05	2.46767e-05	3.44088e-05	1.97544e-05	3.97704e-05	5.83698e-05	4.53974e-05	4.2983e-05	4.43736e-05	5.87351e-05	5.98796e-05	5.80215e-05	4.76229e-05	5.93392e-05	3.14793e-05	3.59612e-05	3.67247e-05	3.24249e-05	4.44216e-05	3.90785e-05	2.2295e-05	2.58141e-05
486	93.0433	9.76306	0.000212955	0.000169944	0.000180637	0.000223381	0.000177781	0.000227347	0.000146976	0.000137031	0.000155467	0.000212546	0.000170169	0.000152933	0.000179589	0.000266292	0.000114812	0.000104916	0.000193554	0.000134811	0.000169419	0.000183179	0.000200136	0.000129237	0.000186484	0.000214062	0.000195769	0.000143333	0.000225759	0.000122334	0.000139594	0.000169679	0.000124116	0.000182943	0.000200368	0.000167574	0.000161054	0.000147977	0.000170553	0.000146506	0.000159752	0.000151759	0.000208239	0.000122073	0.000136309	0.000204972	0.000125246	0.000193314	0.00019097
1558	77.0118	9.78603	0.000308941	0.000451989	0.00032369	0.000322164	0.000429249	0.000330361	0.000313248	0.000293735	0.000359866	0.000283635	0.000289999	0.00028617	0.000341611	0.00032639	0.000357771	0.000437613	0.000333331	0.000351427	0.00032598	0.000298496	0.000278309	0.00033191	0.0002344	0.000330101	0.000438416	0.000307757	0.000304779	0.000253972	0.000336796	0.000296427	0.000360763	0.000357311	0.000358534	0.000286116	0.000334808	0.000319712	0.000212946	0.000350404	0.000239371	0.000332401	0.000349481	0.000317419	0.000286738	0.000294847	0.000350509	0.000371272	0.000418249
1684	51.1677	9.79021	0.000194129	0.00021251	0.000201865	0.000121359	0.000244517	0.000164309	0.000135476	0.000171562	0.000209724	0.000144293	0.000180791	0.0001373	0.000183408	0.000189703	0.00022123	0.000281683	0.0001737	0.000185693	0.000164671	0.000174627	0.000140997	0.000163035	0.000118364	0.000138372	0.000236822	0.00016314	0.000159265	0.000265472	0.000297979	0.000194216	0.000262538	0.000295374	0.00029709	0.000262666	0.00033687	0.000296768	0.000182767	0.000350696	0.000215191	0.000207175	0.000204557	0.000170835	0.000177288	0.00017336	0.000178648	0.000222832	0.000244401
1821	62.0683	9.79022	4.27462e-05	3.94559e-05	6.53599e-05	5.87417e-05	5.62573e-05	5.66784e-05	3.11141e-05	4.64596e-05	3.25561e-05	3.34457e-05	3.72445e-05	4.29518e-05	6.19187e-05	4.05629e-05	4.96798e-05	6.14002e-05	3.43074e-05	5.26263e-05	6.12751e-05	5.06316e-05	5.20018e-05	5.33739e-05	2.63737e-05	3.77878e-05	8.76491e-05	4.35979e-05	4.44808e-05	7.67666e-05	0.000115858	9.4415e-05	0.000100631	7.89685e-05	5.06981e-05	9.53939e-05	0.000127268	9.31505e-05	8.93857e-05	0.000108914	6.76202e-05	6.16141e-05	5.25947e-05	6.41722e-05	4.46532e-05	4.27209e-05	4.06548e-05	5.23492e-05	4.52271e-05
1542	96.9469	9.79067	3.9338e-05	7.50597e-05	7.14272e-05	6.3927e-05	7.84455e-05	6.19003e-05	7.22034e-05	9.46849e-05	5.99981e-05	8.29564e-05	7.3658e-05	6.66716e-05	9.5334e-05	9.1375e-05	6.03713e-05	5.88151e-05	7.66335e-05	7.21952e-05	7.23969e-05	6.7089e-05	5.6548e-05	8.11002e-05	8.89083e-05	9.36351e-05	0.00010636	8.64549e-05	8.79077e-05	5.87139e-05	4.29214e-05	4.68039e-05	6.25971e-05	5.385e-05	5.54863e-05	7.25562e-05	6.94284e-05	5.95351e-05	4.26554e-05	6.06075e-05	3.97666e-05	5.91421e-05	7.07575e-05	5.40332e-05	5.59502e-05	5.59585e-05	5.63767e-05	7.95442e-05	5.59622e-05
140	59.0942	9.79108	0.000647394	0.000891686	0.000671673	0.000661412	0.000678496	0.000736641	0.000760944	0.000886652	0.000813456	0.000771089	0.000919179	0.000973449	0.00100038	0.000852644	0.000651039	0.000708378	0.000685306	0.00125322	0.00077746	0.000843288	0.00070996	0.000837313	0.000783129	0.000679121	0.000925103	0.000980141	0.000905339	0.000404773	0.000430506	0.000441194	0.000723616	0.000734772	0.000581495	0.000647828	0.000639762	0.000636288	0.000930767	0.000535312	0.000450645	0.00056271	0.000645601	0.000536647	0.000563662	0.00130277	0.000550118	0.000599046	0.000763103
1396	63.0825	9.79643	0.000165936	0.000188999	0.000179581	0.000204483	0.000207764	0.000188637	0.000146979	0.000158126	0.000157737	0.000158781	0.000196001	0.000204969	0.000127376	0.000171435	0.000207188	0.000191824	0.000193097	0.000174635	0.000270329	0.000209434	0.000156061	0.000157813	0.000143255	0.000190209	0.000214575	0.000185752	0.000184148	0.000133469	0.000260083	0.000187823	0.000350487	0.000158743	0.000249378	0.000252217	0.000212996	0.000256051	0.000177537	0.000198351	0.000170316	0.000140885	0.000200785	0.000188744	0.000121995	0.000161327	0.000164107	0.00016597	0.000231856
488	94.0253	9.80009	0.000461891	0.000577197	0.000711533	0.000578857	0.000626147	0.000598319	0.000283375	0.000511473	0.000363408	0.00037124	0.000798137	0.000827242	0.000591838	0.000649106	0.000792437	0.000651831	0.000518187	0.000633995	0.00155099	0.00062051	0.000379146	0.000334856	0.000249526	0.000233176	0.000729238	0.000673931	0.000461632	0.00172127	0.0020399	0.00193951	0.00275609	0.00198404	0.00269134	0.00223868	0.00225036	0.0019328	0.00152723	0.00169206	0.0014822	0.000493449	0.000702485	0.000312399	0.000590687	0.000399739	0.000481005	0.000416515	0.000701477
957	65.0789	9.80072	0.000332809	0.000373875	0.000258487	0.000328121	0.00039263	0.000382135	0.000240885	0.00030836	0.00026171	0.000250865	0.000353067	0.000348713	0.000289632	0.000225462	0.000312623	0.000387729	0.000215232	0.000357804	0.00048997	0.000224517	0.000250874	0.000276912	0.000196452	0.000270303	0.000417204	0.000261762	0.000181097	0.000542616	0.000786585	0.000689537	0.000921817	0.000608105	0.000970101	0.000794023	0.000854928	0.000650721	0.000485208	0.000623176	0.000580556	0.000355561	0.000288659	0.000327858	0.000314811	0.000234931	0.000368792	0.000309703	0.000270575
1605	95.0896	9.8012	0.00013004	0.000141582	0.000135235	0.000118262	0.000132584	0.000130395	9.9461e-05	9.34355e-05	8.46366e-05	0.000105955	0.000115307	8.98469e-05	0.000132507	9.92322e-05	0.000118046	0.000118844	0.000108072	0.000100769	0.000145533	0.000117162	0.000102525	0.000108884	8.73895e-05	0.000131982	0.000139154	9.52988e-05	9.57901e-05	0.000214503	0.00020569	0.000208126	0.000219329	0.000181607	0.000248552	0.000228157	0.000273743	0.00021541	0.000172716	0.000203308	0.000184174	0.000108385	0.000123438	0.000112004	0.000109299	0.000113095	0.000129232	0.000119567	0.000156864
190	66.1185	9.80461	0.000350152	0.000223234	0.000379627	0.000264837	0.000355817	0.00030452	0.000219761	0.000292216	0.000207782	0.000241677	0.000401119	0.000313225	0.000282278	0.000251791	0.000378719	0.000233678	0.000297379	0.000284998	0.000696352	0.000283486	0.00027557	0.000125927	0.000156492	0.000264811	0.000320413	0.000280322	0.000275131	0.0010199	0.00111947	0.000981163	0.00136147	0.000856734	0.00123602	0.00106053	0.00115336	0.00101482	0.000659215	0.000902152	0.000767891	0.000267887	0.000388108	0.000271806	0.000197581	0.000152144	0.000266536	0.000195433	0.000285009
1623	50.1803	9.80605	0.000147076	0.000204134	0.0001407	0.000178278	0.000214083	0.000147063	0.000119609	0.000153379	0.000180213	0.000134771	0.000142427	0.000152723	0.000171454	0.000187861	0.000144617	0.000223394	0.000145305	0.000154041	0.000174021	0.000184659	0.00011822	0.000164363	0.000111932	0.000129427	0.000176112	0.000131231	0.000133081	0.000243321	0.000361235	0.000232219	0.000230672	0.000231332	0.000269462	0.000230899	0.000287246	0.000198902	0.000227325	0.000227376	0.000163067	0.000227371	0.000172441	0.000172824	0.000126036	0.000138645	0.000158561	0.000185673	0.000224688
1485	57.1477	9.81389	0.000920965	0.000767592	0.000878108	0.000796048	0.000835086	0.000861697	0.000704235	0.000687298	0.000743616	0.000712605	0.000855226	0.000821919	0.000819585	0.00066669	0.000856402	0.000849579	0.00085954	0.000815579	0.000584023	0.000834038	0.000741717	0.000759189	0.000731358	0.000692036	0.000803118	0.000687891	0.000710542	0.000956765	0.00104159	0.000829713	0.000587073	0.00096414	0.000852493	0.000863956	0.000976423	0.000756379	0.000878939	0.000963332	0.000896662	0.000802133	0.000884697	0.000933859	0.000784072	0.000858212	0.000760682	0.000961216	0.000833764
1139	61.061	9.91573	0.000180499	0.000168817	0.000196979	0.000172997	0.00014528	0.000106645	0.000112881	0.000211162	0.000176825	0.000132423	0.000188945	0.000174375	0.00019087	0.000172095	0.000166463	0.00021004	0.000192223	0.000181356	0.000205321	0.000179125	9.54149e-05	0.000198638	0.000108136	0.000115085	0.000153013	0.000168183	0.000190946	0.000232626	0.000241118	0.000209113	0.000207133	0.000210212	0.000256098	0.000226829	0.000205416	0.00021331	0.000189893	0.000197368	0.000103759	0.000151044	0.000216919	0.000155959	0.00013782	0.000125182	0.000256479	0.000152796	0.000150391
592	108.077	9.95664	0.000127877	0.000217522	0.000331901	0.000242796	0.000149079	0.000180056	0.000677545	0.000290648	0.000179791	0.000449497	0.000158915	0.000174836	0.00018345	0.000148725	0.000183739	0.000244977	0.000193331	0.000262182	0.000252956	0.000134544	0.000167085	0.000215334	0.000179706	0.000208391	0.000203994	0.000157328	0.000195119	0.000133396	0.000239289	0.000140753	0.000181962	0.000265409	0.000231471	0.000218981	0.000204432	0.000196736	0.000140011	0.000164366	0.000171499	0.000196449	0.000267479	0.000232002	0.000145224	0.000191753	0.000169822	0.000276941	0.000343007
1214	93.042	9.95947	0.000134099	0.00016052	0.000181068	0.000139462	0.000111828	0.000138023	0.00034673	0.000178724	0.0001276	0.000300968	0.000146002	0.000113555	0.000133672	0.000100584	0.000161546	0.000168077	0.000128495	0.000167394	0.00016174	0.00011287	9.015e-05	0.000155525	0.000111731	0.000144348	0.000143472	0.000137427	0.000125457	0.00012254	0.000149587	8.9942e-05	0.000107668	0.000154424	0.000159565	0.000156957	0.000131906	0.000113383	9.39534e-05	0.000114081	0.000123473	0.000150601	0.000163565	0.000161558	0.000123346	0.000167991	0.000143476	0.000144233	0.000183624
1205	68.1118	9.96179	7.92492e-05	0.000105866	9.32985e-05	0.000131953	8.0562e-05	8.27553e-05	0.000229202	0.000124186	9.2429e-05	0.000130064	8.13449e-05	9.76249e-05	7.90533e-05	8.57662e-05	9.57101e-05	0.000101409	7.95432e-05	9.13465e-05	0.000112126	9.33986e-05	0.000101612	9.34563e-05	8.37726e-05	9.5218e-05	9.42778e-05	9.41263e-05	9.0545e-05	0.000108088	0.000119457	7.24409e-05	5.15875e-05	9.74346e-05	0.000112065	7.67351e-05	0.000105162	8.89333e-05	6.34269e-05	7.86893e-05	8.95463e-05	0.000104423	9.382e-05	9.91413e-05	8.13914e-05	7.9385e-05	8.84604e-05	0.000103138	0.000119196
626	117.023	9.96192	0.000313259	0.000292592	0.000299414	0.000256963	0.000264043	0.000229514	0.000216789	0.000290108	0.000242657	0.000227839	0.00031907	0.000247586	0.000272221	0.000293216	0.000229115	0.000222346	0.000297103	0.000314499	0.000250789	0.000210583	0.000216854	0.000262732	0.000252946	0.000200652	0.000277319	0.000165262	0.000296074	0.00025396	0.00030075	0.000293114	0.000218594	0.000211811	0.000217768	0.000248362	0.000227549	0.000247941	0.000229782	0.000138665	0.000188936	0.000248578	0.000316616	0.000299942	0.000257606	0.00029378	0.000198133	0.000324744	0.000227924
911	101.014	9.9623	0.00010651	0.000105489	0.000139818	4.02843e-05	9.94986e-05	3.96778e-05	3.39175e-05	4.33925e-05	2.38259e-05	3.95808e-05	0.000107706	8.39406e-05	0.000105242	0.000101479	9.77276e-05	9.67524e-05	0.000124191	0.000115725	5.49243e-05	4.04809e-05	2.8881e-05	4.58196e-05	4.16848e-05	3.53896e-05	0.000118813	9.50596e-05	0.000101583	2.23806e-05	3.18041e-05	2.30082e-05	3.29191e-05	2.27957e-05	3.18818e-05	3.81343e-05	2.77489e-05	3.23788e-05	3.48885e-05	3.10618e-05	4.2385e-05	5.10031e-05	2.14013e-05	2.11739e-05	8.79838e-05	0.000102485	4.98358e-05	0.000116422	4.83823e-05
1029	118.108	9.9643	0.000247978	0.000260815	0.000282523	0.000237697	0.000182516	0.000398005	0.00021736	0.000260304	0.000212379	0.000231447	0.000212984	0.000164982	0.000159972	0.000185036	0.000330159	0.000302089	0.000385882	0.000320851	0.000269521	0.000248163	0.000234577	0.000335038	0.000208053	0.000206565	0.000252539	0.000222622	0.000242594	0.000282939	0.000231205	0.000319011	0.000200882	0.000262624	0.000295183	0.000181434	0.000278736	0.000211596	0.000155647	0.000197347	0.000241543	0.000223029	0.000399086	0.000318141	0.000238169	0.000393837	0.000380438	0.000149954	0.000266734
918	111.06	9.96443	0.000121007	0.000143221	0.000169217	0.000115439	0.000120461	0.000149878	0.000305516	0.000258547	0.000148003	0.000230491	0.000132236	0.000111179	0.00016106	0.000144638	0.000162004	0.000201268	0.000150318	0.000146899	0.000168015	0.000135139	0.000179471	0.000227233	0.000124891	0.000108887	0.000144931	0.000147906	0.0001655	0.000126118	0.000169553	0.000152788	0.000162724	0.000155952	0.000192718	0.000126218	0.000151833	0.00014439	0.000100122	0.000162062	0.000162165	0.000109927	0.000254523	0.000169963	0.000101544	0.000213295	0.000167021	0.00018171	0.000183254
795	195.025	9.965	0.00017009	0.000173108	0.000231894	0.000171653	7.29415e-05	0.000276784	8.00501e-05	0.00031784	0.000157483	0.000124253	0.000115083	6.5815e-05	0.000130723	0.000177181	0.000207571	0.000194556	0.00027354	0.000200508	0.000255133	0.000134969	0.000271504	0.000293322	0.000110343	0.000123907	8.51834e-05	0.000266741	0.000229142	8.34765e-05	0.000209741	0.000212138	0.000112297	0.000142875	0.000243274	0.000113776	0.000100141	0.000155135	0.000137254	0.000190113	0.00021104	9.25417e-05	0.000308494	0.000159456	0.000110564	0.000279081	0.000397229	0.000168288	0.000134295
1203	67.1127	10.0816	0.00058766	0.000671366	0.000728082	0.000683517	0.000466156	0.000705605	0.000493913	0.000738788	0.000551745	0.00035644	0.000535681	0.000458764	0.00056527	0.000590285	0.000601047	0.000651901	0.000652828	0.000645628	0.000679425	0.000535301	0.00034267	0.000722274	0.000594965	0.000616787	0.000552278	0.000721422	0.00065442	0.000535007	0.000281595	0.000543377	0.000541087	0.00060207	0.000678003	0.000523344	0.000598983	0.000544974	0.000474786	0.000580485	0.000596204	0.000502086	0.000335663	0.000609182	0.000541527	0.000688183	0.000603953	0.00064166	0.000742822
647	121.044	10.1164	0.000586744	0.000857455	0.000905881	0.000865127	0.00085468	0.000700176	0.000714746	0.000924346	0.000587439	0.000695951	0.000798593	0.000745515	0.00085315	0.000564745	0.0010542	0.00142747	0.00115725	0.000844105	0.000834007	0.000614823	0.000389612	0.00100098	0.000336573	0.000625422	0.000729524	0.000648018	0.000512475	0.000772058	0.000823144	0.000731947	0.00125208	0.00102626	0.0014525	0.000840014	0.00170946	0.00155561	0.000947854	0.00100892	0.00103565	0.000831776	0.00105931	0.000762165	0.00095703	0.000986311	0.00171361	0.000949595	0.00131424
872	71.1152	10.1212	0.000991375	0.000778956	0.00100964	0.000681226	0.000329657	0.00117104	0.00100343	0.00103752	0.000802553	0.000907375	0.000843416	0.00029354	0.000897582	0.00101685	0.000820655	0.000927557	0.000987697	0.00110779	0.000801692	0.000418934	0.00123926	0.000999378	0.000819907	0.000677285	0.000354767	0.00116271	0.00101753	0.000613684	0.000938649	0.000606485	0.000561454	0.000591937	0.000861699	0.000569853	0.000233487	0.000504718	0.00054261	0.000786231	0.000905601	0.000663274	0.00108603	0.000869165	0.000843216	0.00130403	0.000728667	0.00120222	0.00061705
966	79.0532	10.1227	0.000550209	0.000701178	0.000375336	0.000580489	0.000605308	0.000650114	0.000598408	0.000557725	0.000247298	0.000574858	0.000540121	0.00050696	0.000617604	0.000460228	0.000752579	0.000661125	0.000712256	0.000604144	0.000663868	0.000543771	0.000488548	0.000645513	0.000405064	0.000571327	0.000615143	0.000575698	0.000485974	0.000567789	0.000472936	0.000480902	0.000724708	0.000666116	0.000596136	0.00056433	0.000711114	0.000541865	0.000479658	0.000570833	0.000518023	0.000529601	0.000558158	0.000568633	0.000678588	0.000372112	0.000791586	0.000580881	0.000652978
487	93.0581	10.1231	0.00016746	0.00018432	0.000189569	0.000193859	0.00017931	0.000191288	0.000169798	0.000163062	0.000159769	0.000154542	0.000144301	0.00015209	0.00016666	0.000181741	0.000176929	0.000185475	0.000155987	0.000164921	0.000172511	0.000198173	0.00018346	0.000175777	0.000195773	0.000186458	0.000156703	0.000183464	0.000185056	0.00010148	0.000134824	0.000112592	8.4681e-05	0.000175378	0.000170242	0.000133043	0.000160545	0.000142906	0.000109148	0.00010432	0.000119189	0.000122916	0.000134853	0.000168124	0.000171717	0.000191388	0.00016502	0.000143922	0.000184464
528	99.0562	10.1248	0.000282991	0.00039237	0.000559889	0.000349244	0.000146427	0.00063629	0.000237253	0.000554436	0.000251389	0.000214629	0.00019872	0.000191491	0.000242135	0.000286645	0.000408378	0.00044037	0.000495733	0.000284935	0.000472951	0.000211564	0.000689046	0.00057751	0.00022821	0.00025775	0.00025405	0.000624964	0.000523823	0.000132899	0.000469991	0.000337589	0.000224508	0.000348729	0.000513098	0.000238898	0.000219793	0.000280927	0.000282098	0.000402108	0.000460256	0.000136301	0.0005766	0.000212254	0.000189354	0.000680808	0.000413515	0.000346623	0.000343611
119	58.1892	10.1321	0.000606171	0.000772572	0.000885968	0.000685439	0.000299068	0.00103117	0.000552469	0.00100845	0.000537483	0.000641223	0.000561278	0.000429715	0.000529282	0.00064827	0.000756345	0.000759411	0.000799271	0.00061791	0.000840323	0.000568559	0.00106507	0.000931637	0.000546973	0.000546045	0.000457162	0.000981423	0.000926198	0.00049066	0.000714339	0.000506953	0.000295957	0.000632576	0.000840202	0.000450117	0.000237965	0.00050176	0.000536355	0.00064727	0.000704742	0.000375854	0.000905357	0.000648961	0.000487508	0.00103745	0.000558128	0.00058838	0.000615996
577	106.071	10.1354	0.000354307	0.000670628	0.000562113	0.000293525	0.000687595	0.000419549	0.000447161	0.0004345	0.000434289	0.00041145	0.000481022	0.000366518	0.000445033	0.000428208	0.000426104	0.000944786	0.000467426	0.000447443	0.000359595	0.000443798	0.000418571	0.000519922	0.000224417	0.000520219	0.000579462	0.000402232	0.000367397	0.000438588	0.000642678	0.000472564	0.000500409	0.000454306	0.000479595	0.00022048	0.000625695	0.000459533	0.000320137	0.000759741	0.000298209	0.000639461	0.000445835	0.000575191	0.000327925	0.000430342	0.000539091	0.000626777	0.00075116
1236	65.0778	10.1368	0.000127197	0.000139985	0.000148383	8.51482e-05	0.000102663	0.000179182	0.000124711	0.000167891	0.000119699	0.000115469	0.0001153	8.11377e-05	0.000113559	9.40511e-05	0.000150704	0.000141899	0.000150726	0.000109291	0.000182979	0.000132899	0.00015758	0.00015687	8.77773e-05	0.000100355	0.000120709	0.000139033	0.000138238	0.000139749	0.000169572	0.000145724	0.000124367	0.000159598	0.000192342	0.000149445	0.000176844	0.000130541	0.000121562	0.000154373	0.000154494	8.6329e-05	0.000149722	0.000101062	9.50928e-05	0.000172498	0.000130256	0.000111981	0.000148188
986	113.109	10.137	0.000114077	0.000122622	0.000176602	0.000143133	4.40718e-05	0.000195521	0.000100404	0.000180602	8.62347e-05	9.38992e-05	7.93807e-05	3.84035e-05	6.67638e-05	9.88418e-05	0.000137493	0.000147428	0.000151597	0.000104807	0.00016319	7.7707e-05	0.000195625	0.000196953	7.71307e-05	5.51835e-05	6.78026e-05	0.000202506	0.00015337	6.15696e-05	0.000134314	0.000102378	4.05591e-05	0.000116161	0.000173526	5.07893e-05	3.64768e-05	8.6976e-05	8.17198e-05	0.000129832	0.00014583	5.0899e-05	0.000187103	9.41822e-05	7.82292e-05	0.00022663	0.000157372	9.83582e-05	9.84003e-05
226	69.0884	10.1375	0.000687009	0.000670417	0.00084909	0.000797616	0.000830135	0.00109836	0.000642166	0.000985127	0.000549883	0.000484846	0.00110594	0.000888063	0.00110655	0.00116463	0.000754158	0.000810295	0.000789313	0.000627502	0.000879971	0.00116728	0.00105107	0.000779811	0.00122348	0.00117426	0.00103495	0.00096536	0.00082629	0.00109881	0.00170277	0.000765578	0.000419789	0.000687769	0.000740302	0.000681776	0.00049405	0.000584102	0.000649497	0.000632328	0.00076573	0.000607652	0.00109519	0.000744435	0.00114389	0.00106392	0.000687105	0.00072165	0.000639164
1245	81.0766	10.1378	0.000176763	0.000199449	0.00021434	0.000230798	0.000201289	0.000269604	0.000225839	0.000176305	0.000150559	0.000228457	0.000155199	0.00018748	0.000190098	0.000210329	0.000192929	0.000226943	0.00019188	0.000232113	0.00021088	0.000185531	0.000262766	0.000245506	0.000187335	0.000211334	0.000187324	0.000184785	0.000218496	0.000149935	0.000204695	0.000190039	0.000190268	0.000214912	0.000222941	0.000159753	0.000194716	0.000164922	0.000144369	0.000169389	0.00014556	0.000143129	0.000150782	0.000158253	0.000186446	0.000208496	0.000160996	0.000229128	0.000249679
943	53.1327	10.138	0.000299215	0.000387676	0.000422875	0.000351802	0.000216865	0.000521279	0.000316893	0.000398973	0.000283003	0.000318302	0.00030502	0.000203945	0.000342386	0.000355894	0.000339456	0.000355129	0.000410928	0.000308227	0.000369963	0.000301569	0.000435519	0.000351142	0.000299824	0.000251368	0.000268836	0.000420298	0.000345572	0.00026959	0.000378319	0.000320965	0.000250725	0.000301583	0.000392606	0.000264891	0.000256086	0.000307832	0.000270398	0.000295103	0.000331127	0.000224013	0.000459605	0.000318698	0.000291879	0.000513694	0.000355784	0.000324278	0.000304375
606	112.083	10.1381	0.000194764	0.000227528	0.000320004	0.000251035	9.38903e-05	0.000364704	0.000134198	0.000340296	0.000111528	0.000165145	0.000131131	6.18919e-05	0.00012032	0.000160871	0.000292522	0.000260649	0.000314795	0.000159005	0.000262293	0.000126455	0.000409353	0.000356704	0.000149767	0.000106447	0.000103995	0.000376221	0.000333206	8.06662e-05	0.00027038	0.000173057	6.42176e-05	0.000181692	0.00029734	9.90199e-05	6.56823e-05	0.000176639	0.000195515	0.000235281	0.000265041	9.16526e-05	0.000347289	0.000145843	0.000141432	0.000417919	0.000242717	0.000156398	0.000161817
92	57.1535	10.1383	0.00792783	0.0106367	0.0151976	0.010382	0.00240105	0.0180851	0.0059977	0.0168952	0.00677444	0.00753885	0.00554672	0.00164756	0.00628314	0.00813602	0.0126958	0.0125152	0.013662	0.00787375	0.0123824	0.0060017	0.018572	0.0155249	0.00570938	0.00378723	0.00324758	0.0173684	0.0148684	0.00354377	0.0136157	0.0080778	0.00207376	0.00803438	0.014379	0.00350686	0.00171201	0.00805034	0.00801594	0.0112538	0.0128752	0.00298563	0.0171567	0.00727739	0.00547925	0.0202405	0.0116965	0.00859382	0.0079579
74	56.1468	10.1387	0.00322015	0.00399663	0.00568724	0.00396894	0.000986405	0.0071711	0.00233644	0.00636345	0.00256195	0.00281784	0.00222214	0.000691193	0.00240925	0.00315628	0.00492071	0.00482212	0.00541132	0.00307082	0.00474439	0.00227307	0.00709045	0.00591668	0.00229113	0.00150794	0.00137501	0.00649059	0.00578579	0.00165102	0.00562436	0.00335852	0.000958436	0.0031751	0.00546039	0.00148931	0.000891365	0.00305019	0.0031415	0.00419564	0.00510395	0.00119312	0.00632784	0.00281013	0.00214372	0.00754417	0.00458352	0.00328062	0.00302995
60	55.1238	10.1389	0.0011882	0.00127421	0.00174077	0.00134525	0.00138286	0.00222978	0.00100761	0.00187431	0.000944935	0.00102628	0.00157171	0.00120827	0.00189712	0.00112226	0.00145229	0.00153933	0.00162984	0.00113495	0.00161726	0.00103137	0.00216586	0.00176969	0.000974657	0.00158989	0.00151985	0.00207909	0.00175823	0.00128994	0.00242648	0.00136375	0.00124804	0.00114272	0.00162064	0.000873953	0.00151236	0.00114753	0.00119565	0.0014267	0.00167047	0.00143959	0.00202657	0.00125913	0.00168359	0.00228479	0.00141275	0.0013173	0.00123565
430	85.0934	10.1392	0.000384584	0.000553432	0.000750064	0.000528345	0.000190466	0.000806087	0.000320787	0.000878823	0.000354079	0.000407959	0.000340326	0.000151736	0.000328736	0.000428154	0.000640145	0.000621116	0.000759795	0.000463371	0.000592047	0.000281781	0.000862184	0.000814425	0.00032307	0.000283421	0.000182703	0.000893285	0.000779156	0.000248428	0.000722218	0.000376525	0.000134474	0.000439888	0.000652947	0.000146182	0.000154598	0.000363243	0.000401585	0.000541302	0.00062785	0.000313945	0.000769057	0.000361796	0.000323573	0.000918546	0.000585257	0.00046769	0.000391942
404	83.0824	10.1398	0.000232773	0.000341242	0.000349119	0.000332926	0.000138759	0.000395187	0.000213115	0.000380567	0.000199373	0.000233243	0.000197625	0.000351994	0.000167442	0.000228698	0.000317704	0.000414746	0.000366074	0.000325678	0.000399191	0.000404611	0.000360157	0.0003801	0.000406307	0.000402823	0.000410746	0.000468959	0.000369248	0.000418185	0.000647929	0.000342131	0.000307694	0.000276239	0.000403275	0.000283656	0.000189508	0.000220015	0.000272005	0.00034859	0.000353033	0.00036149	0.000518474	0.000275544	0.000220364	0.000495227	0.000311276	0.000268665	0.000284299
1675	77.0401	10.1399	0.000568191	0.000803935	0.000692339	0.000640711	0.000739917	0.0006198	0.000566843	0.000704376	0.000660972	0.000587715	0.00051767	0.000530743	0.000580916	0.000485887	0.000725393	0.000998399	0.00064975	0.000593116	0.000549311	0.000560294	0.000489401	0.000787636	0.000326011	0.000598723	0.000764339	0.000531686	0.000467332	0.000538016	0.000734384	0.00058872	0.000742382	0.000730369	0.000814102	0.00059795	0.000961914	0.000665398	0.000515246	0.000783635	0.000485156	0.000636445	0.000716382	0.000583663	0.000539893	0.000608944	0.00076435	0.000774821	0.000802899
909	97.0562	10.1408	0.000166584	0.000172883	0.00017844	0.000161906	9.54784e-05	0.00020736	0.000140447	0.000163614	0.000103934	0.000128221	0.000114007	8.75464e-05	0.000152242	0.000137953	0.000145612	0.000175126	0.000207653	0.000174836	0.000197545	0.000144523	0.000196666	0.000176586	0.000129932	0.000134815	0.000143266	0.000201055	0.000183795	0.000230991	0.000343786	0.000189722	0.000112811	0.000160892	0.000169194	0.000145861	0.000141684	0.000137622	0.000141788	0.00014961	0.000155508	0.000127748	0.000262209	0.000158064	0.000144882	0.000241731	0.000149768	0.00014203	0.000179931
1237	70.1519	10.1424	0.000311016	0.000345891	0.000251181	0.000303609	0.00020386	0.000367472	0.000245542	0.000324987	0.000294995	0.000315621	0.000308658	0.000227988	0.000263066	0.000277216	0.000295167	0.000305028	0.000321243	0.000303669	0.000457021	0.000274355	0.000273638	0.00030703	0.000283121	0.00026173	0.000256726	0.000372813	0.000325433	0.000491369	0.000738858	0.000309868	0.000191984	0.000277988	0.000324272	0.000304951	0.000260095	0.000253986	0.000303626	0.000277077	0.00023053	0.000229164	0.000383079	0.000351837	0.000316915	0.000269243	0.000331582	0.000275496	0.000343011
1493	84.1314	10.1442	0.000100915	0.000142134	0.00010502	0.000173736	8.81318e-05	0.000168265	0.000101228	0.00010984	0.000101054	9.20089e-05	0.000111407	0.000107013	0.000112532	0.000101388	7.13419e-05	0.000138119	0.000144948	0.00019134	0.000155499	0.000155121	0.000119127	0.000141254	0.000134749	0.000131787	0.000118226	0.000135232	0.000103371	0.000382877	0.000615103	0.000187882	0.000118145	0.000131816	0.000121255	0.000188507	0.00014864	0.000132365	0.000180477	0.000126531	0.000147283	0.000152933	0.00011554	0.00022033	0.000155544	0.000163065	0.000157829	0.00013949	0.000164493
1912	68.0343	10.1682	6.16619e-05	6.22064e-05	4.97872e-05	2.23348e-05	2.72719e-05	6.6124e-05	2.49457e-05	3.00607e-05	2.5171e-05	3.41764e-05	1.79379e-05	3.33054e-05	2.55471e-05	2.9764e-05	5.11136e-05	3.46914e-05	5.34566e-05	4.59468e-05	4.32883e-05	4.15387e-05	5.47179e-05	7.82089e-05	4.43551e-05	4.32696e-05	2.18833e-05	4.24424e-05	4.62898e-05	5.31508e-05	6.87463e-05	1.90217e-05	2.20728e-05	6.58239e-05	4.08237e-05	3.49315e-05	5.54838e-05	2.61347e-05	3.02163e-05	5.04727e-05	1.78038e-05	2.62231e-05	4.90556e-05	5.42289e-05	2.05631e-05	3.1826e-05	2.59991e-05	3.64463e-05	3.39663e-05
642	120.033	10.1897	0.000426476	0.000573682	0.000537141	0.000544838	0.000499623	0.000553819	0.00042253	0.000632808	0.000455648	0.000464044	0.000515002	0.000558197	0.000680203	0.000497252	0.000731034	0.000697308	0.00064091	0.000470956	0.000412125	0.000416453	0.000355125	0.00055753	0.000286217	0.000523143	0.000618815	0.000480647	0.000422303	0.000427181	0.000416831	0.000367932	0.000713382	0.000633825	0.00062666	0.000522754	0.000767126	0.000565212	0.000444606	0.00047451	0.000408648	0.000429755	0.000489981	0.000422868	0.000528417	0.000461689	0.000734394	0.000505076	0.000687744
1904	95.1038	10.1969	0.00010616	0.000125397	0.000152076	0.000132191	0.000109652	0.000136219	0.000114526	0.000146631	0.00013514	0.000142163	7.62128e-05	0.00012574	0.00014263	8.9205e-05	0.000115556	0.000131601	0.000127041	0.000113823	0.000126397	0.00011118	0.000125018	0.000147955	0.000104187	0.000103488	9.49016e-05	0.000108631	0.000101501	0.000159844	0.000144245	0.000121821	0.000117064	0.000187414	0.000144605	0.000147728	0.000144856	0.000137831	0.000114957	0.000114903	0.000101204	0.00011078	0.000124172	0.000125146	0.000103023	0.000125793	9.97175e-05	0.00012803	0.000129443
564	105.023	10.2378	0.000683462	0.000952433	0.000647814	0.000729086	0.000727668	0.000792822	0.000636749	0.000700364	0.000697578	0.000700089	0.000878443	0.000922008	0.000999801	0.000801091	0.000596552	0.000856021	0.000622283	0.000589442	0.000706348	0.000622919	0.000870945	0.000778864	0.000486974	0.000850995	0.00104207	0.000904332	0.000863791	0.000476577	0.000582266	0.000565953	0.000526525	0.000493435	0.000665381	0.000472519	0.000551042	0.000398948	0.000477918	0.00064571	0.000369441	0.000691374	0.000597183	0.000617308	0.000660256	0.000528307	0.000708518	0.00064193	0.000765967
978	88.9996	10.2972	9.78305e-05	3.77447e-05	0.000152693	6.76056e-05	8.7344e-05	3.45553e-05	3.20512e-05	3.24927e-05	4.15908e-05	4.7288e-05	3.01878e-05	2.94722e-05	4.35418e-05	3.2192e-05	0.000114706	5.84453e-05	8.48567e-05	0.00011865	4.42498e-05	5.20984e-05	3.33033e-05	4.03344e-05	4.43794e-05	3.66648e-05	6.52544e-05	3.84086e-05	2.17637e-05	2.06648e-05	3.3945e-05	4.82204e-05	3.81808e-05	3.94514e-05	3.1422e-05	2.55981e-05	4.44847e-05	3.52619e-05	4.86128e-05	1.96228e-05	2.68451e-05	3.44123e-05	3.65704e-05	2.70751e-05	4.46678e-05	8.68854e-05	5.21392e-05	3.43259e-05	0.000103749
1907	83.0709	10.3456	0.00012387	0.000122019	0.000119232	0.000126498	0.000116077	0.000139934	0.000129182	0.000140553	0.00012191	0.000101412	0.000144285	0.000100045	0.000129399	0.000125752	0.000107132	0.000109721	0.000136443	0.000103489	0.00011048	0.000141591	0.000115652	0.000128301	0.00012904	0.000125034	0.00010147	0.00010613	0.000122366	0.000182588	0.00019752	0.000120672	9.4048e-05	0.000117724	9.44062e-05	0.000100007	0.000119758	0.000119315	0.000122439	0.000117246	0.000130587	0.000118836	0.000171579	0.000109749	0.000125204	0.000123555	0.000148758	9.51148e-05	0.00014344
1472	159.093	10.4273	7.52117e-05	9.59448e-05	8.53029e-05	9.47271e-05	8.24862e-05	0.000105381	8.86829e-05	0.000101702	3.57119e-05	6.77954e-05	8.27809e-05	0.000107256	9.29586e-05	5.78483e-05	0.000109757	0.000106424	8.71876e-05	0.000105117	9.01927e-05	5.65355e-05	0.000137608	8.12243e-05	6.09486e-05	0.000135367	5.83259e-05	0.000107074	0.000149846	3.26269e-05	3.35618e-05	7.44126e-05	1.93907e-05	5.15109e-05	3.11225e-05	2.55992e-05	2.21876e-05	3.56043e-05	2.95113e-05	4.7997e-05	4.17868e-05	6.71645e-05	3.99022e-05	3.85438e-05	0.000100028	8.00531e-05	7.93275e-06	7.99314e-05	7.54065e-05
1816	87.0586	10.428	6.80133e-05	0.000102215	7.49792e-05	5.14051e-05	8.24044e-05	9.07998e-05	7.59363e-05	8.33793e-05	4.09134e-05	7.87719e-05	8.34386e-05	9.37753e-05	9.37527e-05	8.18129e-05	9.02678e-05	9.20823e-05	7.39444e-05	8.03964e-05	6.17622e-05	6.99526e-05	0.000107629	7.86053e-05	5.96468e-05	0.000122025	5.69113e-05	9.99259e-05	0.000120468	4.58467e-05	2.497e-05	4.33186e-05	3.69781e-05	5.67317e-05	3.8289e-05	2.01925e-05	3.30829e-05	4.66969e-05	4.27441e-05	3.64815e-05	5.7204e-05	6.07939e-05	3.56208e-05	5.12841e-05	7.61402e-05	6.68139e-05	1.40784e-05	7.24252e-05	6.39793e-05
549	103.027	10.4281	0.000411472	0.000581166	0.000496215	0.000408868	0.000616777	0.00057714	0.000523883	0.000442238	0.000206581	0.000406296	0.00043079	0.000628511	0.000507889	0.000499172	0.000578188	0.000513419	0.00049852	0.000527636	0.0004462	0.000336668	0.000755184	0.000451439	0.000377902	0.000839193	0.0004369	0.00064102	0.000705353	0.000175916	0.000163668	0.000200406	0.000177139	0.000315007	0.000234563	0.000167609	0.000165531	0.000232744	0.000182027	0.000202509	0.000265309	0.000346832	0.000195595	0.000210343	0.000489724	0.000414013	9.41853e-05	0.000442682	0.000478898
99	57.1467	10.4537	0.00752505	0.00880023	0.00723731	0.00734429	0.00805938	0.0101229	0.00922197	0.00621446	0.00655897	0.0082906	0.00917895	0.00891878	0.00921393	0.00975088	0.00769795	0.00694523	0.00698194	0.00753769	0.00823014	0.00844626	0.0101663	0.00664572	0.0104427	0.012134	0.00944955	0.00962896	0.0126207	0.00613172	0.00616064	0.0056809	0.00271879	0.0058406	0.00526109	0.00512344	0.00241919	0.00408863	0.00499505	0.00511528	0.00521271	0.00707742	0.00461819	0.00701356	0.0114777	0.00836159	0.00239332	0.00797645	0.00918288
130	58.2117	10.4553	0.000318677	0.000280221	0.000284291	0.00025674	0.000248751	0.000467838	0.000342481	0.000263564	0.00025171	0.000289851	0.000346435	0.000302069	0.000273172	0.000373529	0.000379387	0.000295443	0.000377555	0.00026767	0.000273213	0.000247621	0.000348185	0.000240733	0.000357549	0.000393226	0.000348985	0.000375309	0.000451115	0.000250625	0.000267614	0.000295308	0.00014386	0.000232484	0.000260891	0.000217991	0.000139436	0.000191644	0.000241271	0.000190252	0.000234354	0.000280215	0.000190036	0.00032957	0.000486842	0.000424863	0.000159645	0.000189497	0.000301235
522	98.0983	10.4619	0.000195398	0.000203102	0.000168086	0.000213115	0.000134236	0.000250396	0.000200229	0.000140643	0.00022291	0.000217465	0.000250819	0.000154568	0.000210408	0.000261953	0.000149267	0.000121538	0.000123913	0.000146662	0.000146419	0.000231061	0.000185489	0.00013091	0.000366239	0.00028006	0.0002407	0.000245469	0.000280725	0.000228676	0.000222418	0.000200377	5.58891e-05	0.000127441	0.000144541	0.000160494	4.40531e-05	0.000118828	0.000134198	0.000153017	0.000137448	0.000227105	0.000155177	0.000255991	0.00036252	0.00023123	7.28976e-05	0.000165526	0.000257314
1545	142.115	10.4626	6.6985e-05	7.21876e-05	6.68952e-05	0.000103303	5.62525e-05	9.41461e-05	9.12414e-05	4.83614e-05	8.7112e-05	7.91133e-05	9.34838e-05	5.35154e-05	8.22349e-05	8.41583e-05	5.48052e-05	5.66984e-05	5.51175e-05	5.82317e-05	9.2105e-05	8.79238e-05	6.84409e-05	5.19256e-05	0.000145952	0.000108461	0.000120624	0.000100438	0.000127463	7.89119e-05	8.88356e-05	8.97327e-05	1.46163e-05	4.22285e-05	6.14686e-05	7.33486e-05	2.22487e-05	1.96322e-05	5.60961e-05	4.59687e-05	5.06156e-05	8.55714e-05	6.24562e-05	9.22008e-05	0.000125877	9.89321e-05	2.62065e-05	5.98997e-05	9.09922e-05
267	71.1255	10.4627	0.00163937	0.0015803	0.00132429	0.00154699	0.00135518	0.00234676	0.00198126	0.00105644	0.00185324	0.00189622	0.00207856	0.00149614	0.00214568	0.00232787	0.00146101	0.00101717	0.00122262	0.00118436	0.00164325	0.00189144	0.00186609	0.00109919	0.00272882	0.00220567	0.00213714	0.00223154	0.00237895	0.0017495	0.00191581	0.00154898	0.000484822	0.00115808	0.00126998	0.00135281	0.000423629	0.000934152	0.00122559	0.00123215	0.00107544	0.00156629	0.000977018	0.00192128	0.00280219	0.00212566	0.000546997	0.00157172	0.00198794
1224	113.116	10.4638	0.000132879	0.000135151	0.000138616	0.000147351	0.000123995	0.000196642	0.0001625	8.77345e-05	0.000132883	0.000147785	0.000185569	0.000125636	0.000139518	0.000198489	0.000106716	9.87269e-05	0.000110257	0.00014359	0.00016437	0.000145905	0.000144255	8.83641e-05	0.000239472	0.000183569	0.000204344	0.000173184	0.000189509	0.000119833	0.000134977	0.000142193	4.77324e-05	8.70808e-05	9.55627e-05	0.000100398	5.63408e-05	9.0163e-05	9.27574e-05	9.01378e-05	7.37608e-05	0.000111783	0.000106136	0.000156567	0.000212519	0.000175577	4.46489e-05	0.000136032	0.000148538
245	70.1335	10.4639	0.000613966	0.000679969	0.000489619	0.000475725	0.000586585	0.000969525	0.000674597	0.000407019	0.000685618	0.000633762	0.000714897	0.00060476	0.000894303	0.00102582	0.000600576	0.000454353	0.000539571	0.000583408	0.000678142	0.000781442	0.000710697	0.000324327	0.00108708	0.000956914	0.00092205	0.000858661	0.00108995	0.00072115	0.00053359	0.000407995	0.000212543	0.000421202	0.000387901	0.000527263	0.000189291	0.000287995	0.000429452	0.000421782	0.000521672	0.000617828	0.000387988	0.00066911	0.00110115	0.000847769	0.000176947	0.000647181	0.000743183
532	99.0962	10.4647	0.00021068	0.000181964	0.000123557	0.000215151	0.000179096	0.000318127	0.000206306	0.000121849	0.00023975	0.000265981	0.000237244	0.000184222	0.000199079	0.000292229	0.000198931	0.000163234	0.000147423	0.000152798	0.000184589	0.000209386	0.000192733	0.000159438	0.000374376	0.00033584	0.000335883	0.000225091	0.00034073	0.000245923	0.000280186	0.000180767	9.4633e-05	0.000173664	0.000138128	0.000147617	9.13402e-05	0.000136222	0.000160347	0.000134005	0.000131698	0.000233483	0.000145899	0.000247097	0.000353856	0.00025754	8.43622e-05	0.000169985	0.0002472
420	85.1025	10.4667	0.00110539	0.0010609	0.000983334	0.00105576	0.000875734	0.00154481	0.00121837	0.000785319	0.00125978	0.00127695	0.0015144	0.00107007	0.00130015	0.0014441	0.00101257	0.000787192	0.000867318	0.000764731	0.00101919	0.00133801	0.00120334	0.000738121	0.00167147	0.00156297	0.00150765	0.00144053	0.0017473	0.00107301	0.00119266	0.000966278	0.00041463	0.000919249	0.000822639	0.000794335	0.000403218	0.000701188	0.000690386	0.000748417	0.000755636	0.00105618	0.000763367	0.00129223	0.0017566	0.00117107	0.000521446	0.00111882	0.0013007
1399	73.1438	10.4718	0.000193177	0.000207942	0.000257555	0.000176665	0.000218534	0.000217246	0.000248469	0.000237787	0.000153084	0.000259119	0.000219163	0.000208293	0.000337256	0.000186876	0.000251829	0.000182402	0.000170877	0.000323691	0.000270865	0.000166369	0.000256203	0.000332959	0.000218867	0.00030798	0.000235859	0.000185626	0.000279548	0.000129565	0.000184982	0.000174244	0.000161397	0.000209339	0.000171695	0.000116361	0.000220902	0.000142297	0.000135428	0.000153132	0.000169837	0.000164083	0.000210557	0.000151771	0.000181472	0.000249386	0.00019369	0.000233814	0.000216936
151	59.1174	10.4732	0.000668987	0.000902362	0.000843489	0.000732382	0.0010298	0.000889112	0.00085523	0.000807155	0.000397312	0.00069193	0.000708199	0.00114882	0.000848992	0.00075357	0.000914513	0.00104869	0.000863878	0.000822574	0.000843569	0.000582412	0.00115001	0.000873949	0.000560571	0.00134713	0.00068668	0.00096696	0.0011553	0.000437991	0.000321803	0.000396148	0.000545821	0.000503321	0.000549021	0.000432617	0.000512156	0.00057861	0.000510972	0.000454666	0.000660478	0.000607424	0.000267634	0.000454276	0.000900969	0.000802863	0.000551756	0.000692053	0.000718706
1001	55.1263	10.4735	0.0016465	0.00164319	0.00148283	0.00144436	0.00152757	0.00201001	0.00189238	0.00142424	0.00141062	0.0018572	0.00167037	0.0016202	0.00157197	0.00190404	0.00141924	0.00146332	0.00137346	0.00162562	0.00173186	0.00146044	0.00163356	0.00141643	0.00226895	0.001697	0.00199256	0.00182457	0.00227437	0.00167689	0.00151679	0.00148074	0.000923184	0.00152458	0.00101509	0.000957566	0.000925131	0.00106117	0.000915836	0.00108082	0.00106945	0.00148221	0.00142348	0.00162291	0.00227675	0.00141472	0.00101406	0.0015945	0.00205915
1906	53.1206	10.4743	0.000200993	0.000222073	0.00021883	0.000287911	0.000225013	0.000278513	0.000259053	0.000195534	0.000258644	0.000251029	0.000281488	0.000245721	0.000298159	0.000301458	0.000204764	0.000178892	0.000215052	0.000217535	0.000204675	0.000224337	0.000261996	0.000207105	0.000326334	0.000336682	0.000262793	0.000269846	0.000313868	0.000233331	0.000244521	0.000215924	0.000116403	0.000193033	0.00022362	0.000158148	9.10753e-05	0.000166148	0.000166518	0.0001775	0.000190048	0.00021709	0.000219945	0.000280043	0.000338219	0.000278296	0.000154947	0.000214555	0.000276019
1199	56.1625	10.4796	0.00174155	0.00169716	0.00141939	0.00182208	0.00164806	0.00215117	0.00189194	0.00129346	0.0015855	0.00180938	0.00203677	0.00164025	0.00194284	0.00204598	0.00148958	0.00154784	0.00134515	0.00160591	0.00181528	0.00153789	0.00180944	0.00139081	0.00228451	0.00209349	0.00220019	0.0018605	0.00216947	0.00147601	0.00167902	0.00131	0.000792939	0.00132757	0.0012921	0.000903149	0.000786537	0.000945272	0.00116797	0.00122405	0.00119766	0.00170002	0.00122675	0.00155344	0.002275	0.00173983	0.000891323	0.00159337	0.00220023
414	84.1092	10.4886	0.000423559	0.000484906	0.00050154	0.000620944	0.000536713	0.00064786	0.000701913	0.000406876	0.000552136	0.000480244	0.000681113	0.000571161	0.000479136	0.000411218	0.000499754	0.000531755	0.000401431	0.000512994	0.000611976	0.000526802	0.000459746	0.000424925	0.000663314	0.000721298	0.000592527	0.000654991	0.000570208	0.000597448	0.000708055	0.000497273	0.000275789	0.00047377	0.000364127	0.00053924	0.000268588	0.0003895	0.000302926	0.000451016	0.000435916	0.000581698	0.000469326	0.000741997	0.000631202	0.000533781	0.000391111	0.000662302	0.000730149
1560	86.1697	10.491	7.34798e-05	0.000120178	9.16042e-05	0.000103758	9.65322e-05	0.000107863	0.000168981	9.39963e-05	0.00011792	0.000131851	0.000137014	9.86605e-05	0.000126494	0.000140329	9.86418e-05	0.000104042	8.75755e-05	0.000101128	0.000106272	0.000113264	0.000143355	9.28451e-05	9.05665e-05	0.000145855	0.000130423	0.000132048	0.000129485	9.31703e-05	0.000100023	8.21359e-05	6.11113e-05	7.72773e-05	9.22972e-05	8.67933e-05	4.83343e-05	6.68558e-05	7.5328e-05	8.03413e-05	9.21558e-05	0.000112007	6.92265e-05	0.000109176	0.000163307	9.67131e-05	6.85487e-05	0.000138593	0.000135082
1323	54.1545	10.4913	0.000105509	0.000139217	0.000103385	0.00013305	0.000128875	0.000144317	0.000148458	0.000159621	0.000125039	0.000166174	0.000125508	0.000135275	0.000150226	0.000181022	0.000134916	9.2933e-05	7.33139e-05	0.000197171	0.000163572	0.000103833	0.000106638	8.56073e-05	0.000143472	0.000175942	0.00018777	0.000126301	0.000168356	0.0001156	0.000202249	0.000124978	6.60367e-05	6.23795e-05	0.000146558	0.00011595	6.64011e-05	5.72231e-05	6.94493e-05	6.83302e-05	8.01525e-05	0.00013724	0.00011997	0.000141978	0.00014261	0.000146347	7.61174e-05	0.000155877	0.000121448
1005	72.1402	10.5001	0.000367745	0.000399643	0.000354683	0.000354253	0.00031408	0.000477907	0.000314714	0.000263381	0.000300315	0.000422315	0.000309872	0.000297596	0.000273783	0.000412304	0.000433459	0.000378836	0.000323479	0.000217499	0.000257332	0.0003144	0.000374474	0.000134991	0.000245732	0.000369029	0.000262518	0.000344737	0.00037057	0.000297439	0.000274897	0.00028984	0.000251094	0.000254973	0.000297778	0.000271966	0.00024756	0.000249766	0.000271482	0.000283521	0.000250792	0.000308412	0.000295065	0.000326012	0.00029071	0.000414729	0.000245186	0.000371478	0.000405744
1084	101.03	10.5056	0.000149199	0.000180879	0.000165349	0.000129196	0.000181527	0.000129916	0.000113552	0.000180412	6.75823e-05	0.000150536	0.000118862	0.000169314	0.000169814	0.000101013	0.000171061	0.000205551	0.000160921	0.000137542	0.000153479	0.000109902	0.000192077	0.000186433	0.000113275	0.000263905	0.000112172	0.0001381	0.000192683	6.22008e-05	7.0537e-05	8.45884e-05	0.000131611	0.0001165	0.000114162	6.44732e-05	0.000119078	9.86069e-05	7.7529e-05	8.97474e-05	0.000108377	0.000117782	7.72369e-05	8.26483e-05	0.000154968	9.31633e-05	9.26072e-05	0.000127971	0.000146143
214	68.1231	10.5174	0.00016263	0.000172206	0.000226939	0.000175129	0.000170749	0.000224943	0.000272038	0.000201423	0.000203588	0.000209114	0.000194236	0.000163502	0.000189575	0.000193627	0.00019898	0.00033279	0.000195146	0.00021221	0.000222695	0.000155634	0.000166615	0.000183223	0.000195622	0.000168753	0.000166866	0.000169324	0.000196388	0.000182266	0.000210963	0.000216602	0.000227728	0.000212863	0.000193189	0.000187967	0.000208747	0.00016128	0.000139188	0.000174512	0.000136677	0.000186753	0.000214514	0.000185434	0.000187791	0.000216577	0.000164854	0.00015545	0.000252642
1772	67.0816	10.5178	0.000300801	0.000288974	0.000340494	0.000337897	0.000274667	0.000302342	0.000375509	0.000355872	0.000256637	0.00035562	0.000305643	0.000309928	0.000271504	0.000241134	0.000251082	0.000389669	0.000252259	0.000312022	0.000363265	0.000238235	0.000223329	0.00030336	0.000257338	0.000327431	0.000314369	0.00029482	0.000284326	0.000305886	0.000340955	0.000364809	0.000246365	0.000338539	0.000239155	0.000248537	0.000270194	0.000205845	0.000242877	0.000245568	0.000242067	0.000314223	0.000368439	0.000276098	0.000288995	0.000296107	0.000293041	0.000308399	0.00042402
1347	81.0587	10.5194	0.000211612	0.000214768	0.000275831	0.00029984	0.000257014	0.000244868	0.00028859	0.000264735	0.000220743	0.000266538	0.000223964	0.000202937	0.000234378	0.00015892	0.000222618	0.000275902	0.000231911	0.000278322	0.000245873	0.000229011	0.000248121	0.000237629	0.000190303	0.000299648	0.000236173	0.000252999	0.000182957	0.000289385	0.000285986	0.00024892	0.000218823	0.000226411	0.000249293	0.000197848	0.000212045	0.000180748	0.000175914	0.000175365	0.000206687	0.000265806	0.00022938	0.000239235	0.000213149	0.000272931	0.000277464	0.000326425	0.000358142
392	82.0907	10.5203	0.000170447	0.000159312	0.00022812	0.000253256	0.000168275	0.000199718	0.000246868	0.000192698	0.000210602	0.000245958	0.000148801	0.000183967	0.000224338	0.000214964	0.000212639	0.000216184	0.000165554	0.000259852	0.000190745	0.000193003	0.000191266	0.000220858	0.000141734	0.000235495	0.00017021	0.000174015	0.000180949	0.000241008	0.000233764	0.000173591	0.000213173	0.000220491	0.000177029	0.000142218	0.000163923	0.000155983	0.000136981	0.000140438	0.00015554	0.000167472	0.000219144	0.000259955	0.000205323	0.000170525	0.000176391	0.000227022	0.000243305
1776	95.0746	10.5204	7.52519e-05	7.43005e-05	8.34904e-05	0.00010562	8.1914e-05	6.51632e-05	0.000107741	9.01927e-05	7.74178e-05	8.84641e-05	7.32667e-05	9.5672e-05	6.95369e-05	6.57702e-05	7.75169e-05	0.000124192	7.28682e-05	0.000106177	9.99155e-05	6.71817e-05	7.62895e-05	7.73128e-05	4.98458e-05	7.40492e-05	6.923e-05	6.68112e-05	6.91989e-05	8.38753e-05	9.64554e-05	8.65618e-05	8.34586e-05	9.35426e-05	6.53144e-05	7.84303e-05	0.00010578	6.17756e-05	6.3542e-05	6.65827e-05	5.85455e-05	7.00246e-05	8.05227e-05	7.55663e-05	8.04753e-05	7.12582e-05	7.35466e-05	8.96435e-05	0.000111023
1823	106.069	10.5375	0.000105515	0.00018072	0.000122573	0.000118044	0.000215666	9.67522e-05	0.000107842	0.00010807	0.000186748	0.000107066	8.55198e-05	9.62995e-05	0.000111229	0.000138601	0.00014072	0.000236282	0.000104761	0.000132395	0.000119068	9.78054e-05	0.000106735	0.00018366	5.93765e-05	0.000128802	0.000157487	8.55242e-05	6.50175e-05	8.73154e-05	0.000184773	0.000147711	0.000180143	0.000147338	0.000185461	0.000129214	0.000199906	0.000116598	9.97628e-05	0.000191443	7.03245e-05	0.000167779	0.000145104	0.000128283	0.000124662	9.16722e-05	0.000113151	0.000170387	0.000193511
1222	112.09	10.5523	0.000260538	0.000227803	0.000230293	0.000224472	0.000235622	0.000327602	0.000131577	0.000189605	0.000251308	0.000282617	0.00012844	0.000233537	0.000115538	0.000247968	0.000221263	0.000214108	0.000208556	0.000219639	0.000228576	0.00027972	0.00026146	0.00015473	0.000403466	0.000346281	0.000313143	0.000270414	0.000319303	0.000190671	0.000191288	0.000237829	0.000125651	0.000202993	0.000176501	0.000186059	0.000122772	0.000152627	0.000190561	0.000163284	0.000152787	0.0001894	0.000169824	0.000228908	0.000408488	0.000231435	0.000151344	0.000257507	0.000240549
1756	180.959	10.5918	9.22463e-06	5.00868e-05	2.82157e-05	9.28287e-05	2.51665e-05	1.58303e-05	2.271e-05	1.82805e-05	6.01042e-06	1.81035e-05	9.20754e-06	6.20729e-06	1.24796e-05	2.18448e-05	1.17455e-05	1.48461e-05	2.53209e-05	1.55792e-05	2.86662e-05	1.77403e-05	1.22034e-05	2.71119e-05	1.42301e-05	6.56896e-05	3.89603e-05	6.47495e-06	1.27946e-05	1.31471e-05	1.4448e-05	1.17369e-05	9.77148e-06	2.66985e-05	2.24344e-05	1.46335e-05	1.45836e-05	2.05248e-05	9.9793e-06	1.38587e-05	2.54752e-05	1.37235e-05	3.69162e-05	6.91538e-06	8.0718e-06	9.11092e-06	4.71767e-06	1.08478e-05	2.3483e-05
1818	111.077	10.6471	4.10567e-05	5.39718e-05	3.4046e-05	5.23732e-05	4.02352e-05	5.71637e-05	4.03846e-05	2.84299e-05	2.19503e-05	5.10287e-05	4.12906e-05	4.03698e-05	5.01648e-05	6.17649e-05	2.88403e-05	2.91859e-05	3.0607e-05	2.6659e-05	5.84944e-05	2.68194e-05	5.43217e-05	2.31954e-05	2.82877e-05	3.5777e-05	3.03556e-05	6.97892e-05	5.62517e-05	2.57777e-05	2.0243e-05	2.69819e-05	2.18484e-05	1.89326e-05	2.05534e-05	2.34588e-05	8.58323e-06	1.57158e-05	3.0383e-05	2.33657e-05	1.66911e-05	2.39489e-05	2.6478e-05	3.25651e-05	6.57412e-05	2.97772e-05	1.05338e-05	2.92188e-05	5.96194e-05
1705	72.1902	10.6866	0.000113053	6.94161e-05	7.56195e-05	8.66742e-05	0.000101277	0.000119488	7.6759e-05	5.43893e-05	4.29453e-05	8.09342e-05	7.05566e-05	8.78727e-05	7.34977e-05	0.000103175	7.52318e-05	8.20071e-05	6.84309e-05	6.55319e-05	8.248e-05	8.48726e-05	0.000104398	5.0208e-05	6.70962e-05	9.01852e-05	6.57798e-05	9.82115e-05	0.000113726	5.25527e-05	3.34627e-05	7.23216e-05	3.45529e-05	7.05624e-05	7.61507e-05	3.622e-05	4.27236e-05	7.02715e-05	6.60547e-05	4.35382e-05	6.80635e-05	3.10068e-05	3.74756e-05	4.8786e-05	0.000219218	7.56986e-05	5.58735e-05	8.20045e-05	8.30808e-05
708	136.084	10.712	0.000126835	0.000146892	0.000122855	0.000122325	9.17218e-05	0.000244608	0.000138886	0.000148368	0.000109223	0.000185612	0.000138191	0.000125383	0.00011286	0.000165323	9.44406e-05	8.23756e-05	7.53299e-05	0.000113525	0.000158125	0.000147313	0.000213422	7.80486e-05	0.000258094	0.000318204	0.000139558	0.000178716	0.000189976	3.64201e-05	3.34873e-05	3.92778e-05	1.26019e-05	5.41561e-05	4.4649e-05	2.3731e-05	1.60476e-05	3.37355e-05	4.00237e-05	4.21627e-05	4.3061e-05	4.09054e-05	4.77911e-05	6.73072e-05	0.000125987	8.46294e-05	2.45722e-05	6.81278e-05	8.27221e-05
1169	107.068	10.7125	9.71067e-05	0.000125028	9.08991e-05	0.000106301	0.000101728	0.000176799	0.000146736	0.00011109	7.19079e-05	0.000144868	0.000115127	9.37407e-05	9.0673e-05	0.000149734	7.0772e-05	7.7407e-05	8.08203e-05	7.13908e-05	0.000128402	0.00012567	0.000136095	9.80036e-05	0.000187798	0.000212602	9.72061e-05	0.000140615	0.000152857	4.45585e-05	3.66065e-05	4.69789e-05	1.64066e-05	5.22368e-05	6.32914e-05	3.45612e-05	2.44465e-05	4.28395e-05	3.87688e-05	2.90532e-05	4.66411e-05	4.16541e-05	5.14585e-05	5.29263e-05	0.00011611	8.46326e-05	1.98697e-05	6.55051e-05	8.08478e-05
570	105.06	10.7127	0.000272099	0.000340943	0.000246918	0.000205148	0.000186867	0.000472188	0.000288447	0.000239807	0.000247182	0.000297271	0.000219078	0.000214449	0.000242986	0.000292571	0.000199582	0.000215231	0.000217625	0.00019743	0.000303894	0.000256512	0.000382718	0.000218718	0.00041777	0.000488135	0.000280398	0.000320196	0.000371465	0.0001056	0.000119567	0.000131133	7.99091e-05	0.000158231	0.000117356	0.00011137	9.91704e-05	9.39835e-05	0.000103423	9.45898e-05	0.000127291	0.000123317	0.000182894	0.000150785	0.000210445	0.000193883	0.000102273	0.000186385	0.000213426
1514	78.1	10.7131	8.97465e-05	0.000138784	0.000101942	3.58094e-05	3.86405e-05	0.000119988	0.000104382	5.22609e-05	5.04861e-05	0.00010162	8.79246e-05	6.8375e-05	5.26701e-05	0.00013428	1.72888e-05	4.58871e-05	4.77241e-05	5.02461e-05	7.73817e-05	6.81518e-05	0.00013746	1.91878e-05	0.000178383	0.000156791	8.43349e-05	0.00012651	7.59387e-05	1.73662e-05	3.22977e-05	2.42803e-05	8.35152e-06	3.27346e-05	3.673e-05	3.09327e-05	1.73939e-05	1.76998e-05	2.63417e-05	3.03266e-05	2.15722e-05	3.04438e-05	3.91188e-05	2.58188e-05	9.64154e-05	3.26355e-05	2.87948e-05	7.1998e-05	2.88036e-05
367	79.0459	10.7132	0.000583342	0.000552096	0.000513002	0.000484304	0.000432952	0.000995445	0.000538475	0.000535645	0.000426257	0.00062286	0.000520991	0.00035574	0.000446904	0.00069133	0.000368568	0.000374139	0.000351706	0.000417053	0.000524902	0.000554204	0.000909568	0.000385214	0.000976174	0.00106046	0.000442147	0.000858701	0.000753342	0.000225076	0.000217837	0.00023763	0.000135541	0.00032224	0.000272829	0.000131106	0.000103737	0.000224895	0.000197809	0.000198378	0.00019557	0.000243836	0.000229122	0.000304949	0.000543674	0.000322643	0.000195104	0.00034386	0.000397228
474	93.0647	10.7133	0.0013941	0.00138463	0.00117105	0.000963462	0.000928164	0.00238958	0.00143856	0.0012679	0.000959723	0.00168749	0.0013736	0.00116581	0.00102553	0.00170155	0.000686642	0.000720752	0.000878594	0.000743382	0.00130843	0.0014355	0.00202763	0.000800114	0.00249282	0.00257626	0.00127924	0.00185756	0.00183642	0.00027509	0.000258734	0.000328304	8.47092e-05	0.000534355	0.000400484	0.000259493	0.000132571	0.000349809	0.000289293	0.000292465	0.00034898	0.000397817	0.000439798	0.000514277	0.00120855	0.000705716	0.000185827	0.000659272	0.000844782
468	92.0922	10.7134	0.000365008	0.00043349	0.000349034	0.000273311	0.000271687	0.000580906	0.000441402	0.000415933	0.000289596	0.000522196	0.000385918	0.000374956	0.000283523	0.00042626	0.000173289	0.000206578	0.000223723	0.000292676	0.000386693	0.000401397	0.000527243	0.000272006	0.000741521	0.000842563	0.000335268	0.000581871	0.000470486	8.23547e-05	8.28313e-05	0.000133836	3.63669e-05	0.000139433	0.000129766	5.87986e-05	3.9812e-05	8.614e-05	8.90711e-05	7.41618e-05	0.000105611	0.000112721	0.000115576	0.000166712	0.000321484	0.000295852	6.66319e-05	0.000204079	0.000227547
649	121.029	10.7136	0.000311157	0.000338335	0.000258044	0.000243731	0.000211685	0.0004971	0.000337871	0.000301124	0.000224428	0.000418272	0.000301199	0.000282522	0.000263357	0.000397965	0.000178037	0.000194174	0.000201232	0.000212104	0.000361471	0.000256983	0.000413173	0.000200436	0.00053376	0.000571068	0.000238347	0.000426348	0.00042258	9.32209e-05	9.51583e-05	0.000135365	7.95004e-05	0.000178302	0.000162061	0.0001128	8.81414e-05	0.000122087	0.000108017	0.000109341	0.000116555	0.000115351	0.000152827	0.000146722	0.000270716	0.00019926	0.000106639	0.000184073	0.000210688
373	80.1109	10.7137	0.000304133	0.000305293	0.000247207	0.000226952	0.000216342	0.000511562	0.000305563	0.000280913	0.000213157	0.000377244	0.00027741	0.000280671	0.000252675	0.000384648	0.000198381	0.000196267	0.000152229	0.000215159	0.000316549	0.000310531	0.000461088	0.000189788	0.000551849	0.000548486	0.000264953	0.000436984	0.000437368	7.97456e-05	9.57179e-05	0.000115258	3.1358e-05	0.000131887	0.000125733	6.5928e-05	1.98514e-05	9.32246e-05	9.75119e-05	7.90162e-05	7.85001e-05	0.000102866	0.000107975	0.000124822	0.000309878	0.000186177	5.76209e-05	0.000164223	0.000182285
458	91.0328	10.7141	0.00101381	0.00104465	0.000864217	0.000830768	0.000636709	0.00169511	0.000923736	0.000880191	0.000710614	0.0011661	0.000837619	0.000820428	0.000737268	0.00122672	0.000578867	0.000505623	0.000594123	0.000593396	0.00106283	0.000954416	0.00135907	0.000554577	0.0016676	0.00158187	0.000884064	0.00131553	0.00126668	0.000282456	0.000251145	0.000289298	0.00012124	0.000394866	0.000318763	0.000188404	0.000125149	0.000175178	0.00019365	0.000203799	0.000219735	0.000292673	0.000285399	0.000366734	0.000867102	0.000579053	0.00013939	0.000439933	0.000574936
340	77.0379	10.715	0.000662684	0.000689938	0.000566917	0.000522799	0.000448044	0.00107567	0.000659327	0.000573313	0.00044342	0.000832189	0.000604436	0.000517453	0.000543526	0.000776178	0.000414491	0.000381786	0.000382976	0.000418963	0.000716131	0.000633114	0.00084637	0.000354987	0.00103306	0.00104702	0.000547952	0.000863864	0.000832365	0.000198776	0.000205668	0.000220647	0.000117589	0.00032326	0.00028159	0.000173512	0.000138154	0.000221899	0.000223096	0.000211286	0.00020735	0.000239432	0.000254499	0.000300864	0.000643141	0.000446289	0.000182961	0.000363298	0.000421222
1225	119.024	10.7152	0.000114419	0.00015306	0.000110901	0.000109787	9.7826e-05	0.000168038	0.00011014	0.000142899	7.51875e-05	0.000140904	0.000116659	0.000121647	0.000108057	0.000132416	7.39553e-05	8.47869e-05	6.23193e-05	0.000100173	0.000130112	0.000125527	0.000129199	9.48602e-05	0.000170993	0.000198831	9.43543e-05	0.000142907	0.000126844	5.27675e-05	5.14747e-05	6.36412e-05	1.27005e-05	6.25384e-05	5.86568e-05	4.24363e-05	2.18833e-05	4.5418e-05	3.84391e-05	3.82148e-05	3.62404e-05	6.41543e-05	6.33195e-05	7.4507e-05	0.000101598	8.65825e-05	4.38182e-05	8.05598e-05	8.42693e-05
1140	63.069	10.7161	9.41316e-05	7.44207e-05	7.13637e-05	7.09824e-05	7.00573e-05	0.000134089	7.42212e-05	8.27879e-05	7.36791e-05	7.90007e-05	8.76692e-05	6.84613e-05	6.81742e-05	9.78184e-05	5.38535e-05	5.65408e-05	5.50667e-05	5.12862e-05	8.28862e-05	9.52192e-05	0.000102456	7.66938e-05	0.000113196	0.000104456	7.2647e-05	8.60746e-05	6.47436e-05	5.42323e-05	5.42299e-05	3.693e-05	3.14199e-05	6.58617e-05	5.61043e-05	3.71969e-05	4.41133e-05	4.33827e-05	5.06497e-05	3.91664e-05	4.39954e-05	3.15555e-05	6.15725e-05	6.09971e-05	8.78137e-05	7.40001e-05	4.87675e-05	3.88148e-05	5.34693e-05
491	94.0864	10.717	0.000202962	0.000180581	0.00014744	0.000144188	0.000157553	0.000292339	0.000182072	0.000203287	0.000175585	0.000190593	0.000168815	0.000153282	0.00016024	0.000217127	0.000218893	0.000140861	0.000155015	0.00020569	0.000195216	0.000185532	0.000258041	0.000113724	0.000331629	0.000306175	0.000173511	0.000206784	0.000242794	0.000169337	0.000183565	0.000151114	0.000138388	0.000186132	0.000194744	0.000156726	0.000142182	0.0001608	0.000144098	0.000152124	0.000128461	0.000114772	0.000137203	0.000125456	0.000195925	0.000183034	9.26268e-05	0.000118905	0.000197575
1507	51.1559	10.7179	0.000207169	0.000218008	0.000201694	0.000180124	0.00017416	0.000292618	0.000225447	0.000172445	0.000147367	0.000206505	0.000158593	0.000166589	0.000174497	0.00025612	0.00017527	0.000152603	0.000164056	0.000155696	0.000233145	0.000193334	0.00023766	0.000158595	0.000286895	0.000289819	0.000143928	0.00023732	0.000240671	0.000116657	0.000106813	0.000106911	0.000129238	0.000155988	0.000154348	0.000125203	0.000179299	0.000146204	0.000118308	0.000122818	0.000152019	0.000135757	0.000104798	0.00013445	0.000250614	0.000159745	0.000171475	0.000173457	0.000190123
1143	65.0706	10.7206	0.000283968	0.000256824	0.000254412	0.00026144	0.000264322	0.000308399	0.000274482	0.000258013	0.000207011	0.000282037	0.000252629	0.000232576	0.000196862	0.000322878	0.000243302	0.000215896	0.000255396	0.000233527	0.000269714	0.000268695	0.000288038	0.000157689	0.000347404	0.000333905	0.000251893	0.000297339	0.000251903	0.000169161	0.00016613	0.000164667	0.000167314	0.000219686	0.000198536	0.000153469	0.000218154	0.000223371	0.000175314	0.000217475	0.000206528	0.000144603	0.00013295	0.000195527	0.00031351	0.00022318	0.00017535	0.000206607	0.000223533
1463	67.0808	10.7233	0.000352961	0.000417883	0.000373264	0.000355059	0.000322125	0.000488009	0.000387289	0.000387702	0.000279466	0.000449202	0.000357732	0.000359545	0.000311517	0.000421908	0.000392894	0.000395277	0.000274706	0.000330625	0.00036758	0.000315523	0.000433587	0.000307354	0.000524547	0.000455904	0.000339685	0.000390568	0.000356328	0.000205047	0.00023537	0.000224545	0.00023305	0.000411368	0.000320005	0.000283806	0.000292308	0.000286976	0.000350286	0.000313673	0.000262473	0.000221862	0.000226247	0.000278148	0.000511446	0.000379822	0.000298863	0.000275295	0.000329288
1450	68.1298	10.7241	8.05425e-05	0.000107051	0.000102149	6.26664e-05	0.000111909	0.000121839	7.93621e-05	0.000153106	7.87237e-05	0.000119949	0.00011722	6.90767e-05	6.68914e-05	0.000120788	0.000181978	0.00024647	0.000218843	5.15871e-05	0.000101909	0.000108297	0.00015986	8.56792e-05	0.000101835	0.000204638	9.81027e-05	9.2331e-05	0.000109224	4.84828e-05	8.04394e-05	8.46266e-05	0.000204217	0.00022978	0.000217386	0.000101319	0.00026205	0.000217785	0.000184073	0.000218235	0.000209235	7.15472e-05	8.76042e-05	4.58091e-05	0.000184151	0.000196549	0.000204024	0.000100441	7.17373e-05
1886	115.018	10.7247	4.26117e-05	4.18535e-05	4.35553e-05	3.71935e-05	4.00608e-05	5.93779e-05	3.08856e-05	4.1868e-05	1.43767e-05	4.08504e-05	3.35815e-05	2.9449e-05	4.30349e-05	3.7996e-05	6.33808e-05	5.11289e-05	6.03097e-05	3.56786e-05	4.09175e-05	4.47269e-05	5.5775e-05	4.32841e-05	2.93746e-05	5.09209e-05	2.26964e-05	4.38551e-05	4.98793e-05	1.82987e-05	1.76828e-05	1.98426e-05	6.01465e-05	3.54713e-05	7.93713e-05	4.37661e-05	8.5234e-05	4.98035e-05	4.85731e-05	5.36595e-05	6.72917e-05	2.40025e-05	2.17923e-05	3.06596e-05	4.25934e-05	5.92894e-05	5.07147e-05	3.69988e-05	3.60615e-05
1135	53.124	10.7262	0.000366925	0.000407673	0.00039298	0.000391001	0.000354737	0.000502541	0.000433179	0.000381075	0.000330329	0.000332586	0.000356644	0.000366753	0.000350508	0.000484569	0.000359986	0.00039465	0.000426535	0.000336332	0.000456539	0.000400181	0.000471228	0.000283207	0.000450352	0.000405097	0.000391338	0.000317082	0.000386522	0.000221271	0.000187773	0.000223394	0.000273316	0.000341735	0.00037862	0.000291455	0.000323806	0.000347572	0.000264291	0.000325714	0.000322113	0.000264528	0.000212474	0.000275459	0.000434664	0.000409695	0.000224189	0.000326859	0.000369462
1434	103.026	10.7279	0.000128754	0.000135756	0.000122245	0.000115931	0.000108886	0.00016601	0.000134435	0.000161212	0.000114761	0.000146245	0.000123426	0.000134177	0.000141502	0.0001159	0.000219539	0.000200788	0.000192932	0.000124373	0.000145835	0.000103684	0.000124451	0.000114792	0.000124824	0.000180416	9.99699e-05	0.000125248	0.00013691	6.1849e-05	5.98815e-05	6.83653e-05	0.000156341	0.000188178	0.00022182	0.000137456	0.00026133	0.000243417	0.000210133	0.000199674	0.000206592	8.76839e-05	6.41522e-05	8.50631e-05	0.000195697	0.000183796	0.000219517	9.0952e-05	0.000103954
865	69.0878	10.7309	0.00106139	0.00086074	0.00100653	0.00088683	0.000787518	0.00102257	0.000807796	0.000814967	0.000731988	0.000808817	0.000789198	0.000742127	0.000969127	0.000938431	0.00137057	0.00138507	0.001463	0.000850531	0.0010352	0.000972396	0.000832477	0.000602734	0.000980545	0.0011582	0.0007267	0.000970808	0.00123944	0.000594254	0.000617506	0.00066093	0.00143091	0.00139966	0.00179141	0.000968943	0.00207707	0.00217471	0.00150785	0.0016481	0.00161349	0.000693631	0.00057793	0.00078852	0.00224942	0.00133096	0.00174918	0.000972898	0.00108701
445	89.0248	10.731	0.000217115	0.000321398	0.000218097	0.000197202	0.000305685	0.000245109	0.000224564	0.000264619	0.000138156	0.000219326	0.000201037	0.000282314	0.000263521	0.00023955	0.000901008	0.000865485	0.000910214	0.000243559	0.000239573	0.00016356	0.00036035	0.000321526	0.000207058	0.000390382	0.00016473	0.000226827	0.000315906	0.000100316	0.000103171	0.000123974	0.000831935	0.000849767	0.0011495	0.000640691	0.00141433	0.0013551	0.000958823	0.000999351	0.00100377	0.000146052	0.000116878	0.000124371	0.00084172	0.000766717	0.00108487	0.000225287	0.000235863
1433	87.062	10.7322	6.93295e-05	7.87874e-05	9.46254e-05	7.55147e-05	0.000111299	0.000111429	0.000113686	8.36275e-05	4.99338e-05	8.84774e-05	8.32398e-05	0.00010628	9.05365e-05	9.39327e-05	0.000292002	0.000277083	0.000298658	0.00011146	7.2688e-05	5.63643e-05	9.92748e-05	0.000115354	7.78496e-05	0.000134565	4.95725e-05	9.60739e-05	0.000110167	3.99351e-05	3.51101e-05	4.89508e-05	0.000317247	0.000241241	0.000360107	0.00022183	0.000448423	0.000404134	0.000277255	0.000353275	0.000337985	6.30757e-05	4.38726e-05	5.26871e-05	0.00027305	0.000231873	0.000357334	9.52886e-05	7.82645e-05
1424	60.1625	10.733	2.73545e-05	3.65697e-05	4.86978e-05	3.7177e-05	6.21559e-05	3.66966e-05	3.09548e-05	3.57318e-05	2.3285e-05	3.75129e-05	3.59931e-05	3.51072e-05	2.0887e-05	3.59473e-05	0.000103	8.35083e-05	8.54774e-05	4.3895e-05	3.2691e-05	2.42305e-05	4.11075e-05	3.21761e-05	2.61441e-05	5.38279e-05	2.85696e-05	4.29644e-05	5.30628e-05	2.51109e-05	2.47942e-05	1.86764e-05	0.000102489	7.4069e-05	0.000115696	9.26525e-05	0.000123159	0.000130008	8.39561e-05	0.000127721	0.000100438	2.50545e-05	2.23932e-05	2.26764e-05	7.6738e-05	7.748e-05	0.00012336	4.34083e-05	4.2517e-05
1052	59.0936	10.7363	0.000921146	0.000894003	0.000948732	0.00089887	0.00106324	0.00091116	0.000862561	0.000787264	0.000447546	0.000753876	0.000869145	0.000931251	0.000956801	0.000830124	0.00272304	0.00257559	0.00256315	0.00105512	0.000875391	0.000681555	0.000989897	0.00101241	0.000560275	0.00103001	0.000571725	0.000810627	0.00126359	0.000478405	0.000357727	0.000529174	0.00266032	0.00256085	0.00342001	0.0018913	0.00411232	0.00387152	0.00279298	0.00284161	0.00286985	0.000621256	0.000577169	0.000633251	0.0024581	0.00261743	0.00325329	0.00096782	0.00102372
1455	86.1132	10.737	0.000162103	0.000107146	0.000155935	0.000112949	0.000115878	0.00013748	0.000128447	0.000118549	8.94388e-05	0.000142294	0.00015694	0.00012516	0.000119435	0.000152569	0.000339964	0.0002757	0.000251075	0.000117275	0.000116256	8.24417e-05	0.000145348	0.000120094	0.000121896	0.000151536	9.18433e-05	0.000126033	0.000153417	7.68783e-05	6.17621e-05	5.84814e-05	0.000221159	0.000233505	0.000260411	0.000189022	0.000450579	0.000336197	0.000202187	0.00027809	0.000204391	8.62324e-05	5.11742e-05	8.44664e-05	0.000282973	0.000146242	0.000308033	0.000106353	0.00012548
1423	58.167	10.7415	0.000229522	0.00018873	0.000186987	0.00016656	0.000160946	0.000187327	0.000199978	0.000148201	0.000116417	0.000175785	0.000194591	0.000189914	0.000191712	0.000237564	0.000319375	0.000332695	0.000294922	0.000164275	0.000175598	0.000209491	0.00014811	0.000163999	0.000197377	0.000231313	0.000148618	0.000216876	0.00021055	9.44428e-05	9.49586e-05	0.000118045	0.000282387	0.00030108	0.000393796	0.000205007	0.000551001	0.000434942	0.000376071	0.000380168	0.000280361	7.88395e-05	7.65403e-05	0.000134788	0.000409081	0.000370151	0.000404313	0.000145683	0.000164944
1447	56.171	10.7476	0.000706945	0.000727947	0.00081368	0.000581943	0.000762487	0.000852812	0.000767708	0.000622281	0.000491968	0.000711586	0.000678306	0.000592197	0.000703446	0.000871959	0.00100263	0.0007169	0.00104587	0.000694739	0.000747555	0.000696561	0.000656447	0.000554655	0.000846488	0.000901066	0.000638103	0.000749843	0.000828991	0.00046871	0.000415307	0.000408277	0.00075233	0.000940894	0.000880199	0.000671272	0.000973755	0.00100279	0.000726722	0.000796318	0.000810631	0.000366266	0.000492237	0.00051486	0.00159055	0.00106244	0.000891912	0.000535565	0.000768421
1659	57.1505	10.7593	0.00391835	0.00362802	0.0033312	0.00315771	0.00373566	0.00435722	0.00359195	0.00273558	0.00237054	0.00374025	0.00344981	0.00359695	0.0033687	0.00474523	0.00561321	0.00535947	0.00543355	0.00337826	0.00359038	0.0034929	0.00413854	0.00273858	0.00523036	0.00445739	0.00308725	0.00427871	0.00468998	0.001886	0.00174359	0.00216185	0.0042458	0.00358617	0.00464704	0.00266269	0.00554153	0.00576938	0.0038688	0.004171	0.00406434	0.00214841	0.00146933	0.00263148	0.00829709	0.00477608	0.00473077	0.00292642	0.00359522
114	57.1512	10.7605	0.00274769	0.00263585	0.00221491	0.00238603	0.00267425	0.00302579	0.00268071	0.0019087	0.00126696	0.00279373	0.00253438	0.00277726	0.0023451	0.00308167	0.00526406	0.00530417	0.0051649	0.00264049	0.00273321	0.00243854	0.00297542	0.00208523	0.00531305	0.00322872	0.00167992	0.00300405	0.00357617	0.00214305	0.00198974	0.0023003	0.00393072	0.00358617	0.00589071	0.00380803	0.00611831	0.00663632	0.00536803	0.00543104	0.00559471	0.00158127	0.00160778	0.00193925	0.00869011	0.0054578	0.00542356	0.00308431	0.00248204
431	85.0907	10.7666	0.00045005	0.000497698	0.000460768	0.000837041	0.000459889	0.000524187	0.000445861	0.000258433	0.000299201	0.000532416	0.000489523	0.000422248	0.000419576	0.00125283	0.00061699	0.00069454	0.000679252	0.000448379	0.000502966	0.000952897	0.000510275	0.000362121	0.000712254	0.000609202	0.000459995	0.000530284	0.00056045	0.000541255	0.000463876	0.000587162	0.000269858	0.00060321	0.000624281	0.000483505	0.000432926	0.000547334	0.000559051	0.000501584	0.00061611	0.000293556	0.000385414	0.00041624	0.00101475	0.000773381	0.000423583	0.000393084	0.000812222
608	113.095	10.768	0.000211991	0.000180273	0.000325274	0.000311361	0.000251738	0.000366804	0.000184717	0.000228329	0.000187441	0.000316269	0.000167036	0.000149123	0.000150974	0.000286737	0.000218853	0.000243903	0.000209666	0.000274113	0.000214079	0.000192948	0.000339704	0.000176434	0.000303474	0.000202321	0.000137322	0.000225003	0.000222351	0.000172794	0.000159801	0.000195688	7.58592e-05	0.00015911	0.000206123	0.000177015	9.11311e-05	0.000133532	0.00016885	0.000150107	0.000162366	0.000123899	0.000159547	0.000121702	0.000284386	0.000215343	8.34068e-05	0.000242832	0.000336246
1437	117.026	10.776	0.000192877	0.000160512	0.000186743	0.000180725	0.000180233	0.000154607	0.000126042	0.000125008	9.81838e-05	0.000123601	0.000158104	0.000136555	0.000142051	0.000161955	0.000175986	0.000205943	0.000189804	0.000178011	0.000154422	0.000145099	0.000112112	0.000125128	0.000106183	0.000141377	0.000170975	0.000176265	0.0001547	0.000108843	0.000141105	0.000136487	0.000188931	0.000183478	0.000162521	0.000153884	0.000191028	0.000140827	0.000127964	0.000141777	0.000148644	0.000136367	0.000190243	0.000173604	0.000185768	0.000167785	0.000188227	0.000175085	0.000233141
282	73.0703	10.7798	0.000535524	0.00040919	0.000535953	0.000518947	0.000565025	0.000384344	0.000336686	0.000413102	0.000301993	0.000351681	0.000533444	0.000327528	0.000452981	0.000356748	0.000614003	0.000538372	0.000633322	0.000644933	0.000442469	0.00037616	0.000267509	0.000347211	0.000336189	0.000322081	0.000450584	0.000408388	0.000372429	0.00036603	0.000380922	0.000348911	0.000695242	0.000647786	0.000628828	0.000532808	0.00060784	0.000590592	0.000494868	0.000471688	0.000387322	0.000518913	0.00058417	0.000449915	0.000513536	0.000600883	0.000621734	0.000648833	0.000707058
1528	55.1264	10.7803	0.00169246	0.00153617	0.00144865	0.00149954	0.00144845	0.00183032	0.00151991	0.00107673	0.00107057	0.00159525	0.00138616	0.00129897	0.00130682	0.00203719	0.0012875	0.00132943	0.00129044	0.0012362	0.00160329	0.00152387	0.00156028	0.00101331	0.0010045	0.00168022	0.0014236	0.00170001	0.00172814	0.000984335	0.00100954	0.000926772	0.000747419	0.00121509	0.00113917	0.000915999	0.000579249	0.000962008	0.00106709	0.000950135	0.00108143	0.00109447	0.000900887	0.00127336	0.00118779	0.00129591	0.000882558	0.00114852	0.00150062
1885	112.119	10.7833	0.000125174	0.000102155	0.000104933	7.39007e-05	0.000104419	0.000122797	0.000116829	7.42089e-05	7.58833e-05	0.000105188	9.44374e-05	9.65432e-05	9.34189e-05	0.000120026	6.92092e-05	0.000101364	9.02879e-05	9.59844e-05	0.000103755	0.000123909	0.000106854	5.36829e-05	0.000122073	0.000134199	9.81491e-05	9.0909e-05	0.000109893	5.25132e-05	5.6507e-05	7.59697e-05	6.27737e-05	0.000106278	6.58045e-05	6.24058e-05	7.73008e-05	7.20315e-05	9.20435e-05	5.50768e-05	6.61194e-05	4.61793e-05	5.94625e-05	8.63281e-05	0.000158256	6.89619e-05	6.90875e-05	8.36593e-05	7.20879e-05
251	71.1074	10.785	0.00195493	0.00167554	0.00152394	0.00146983	0.00152	0.00201788	0.00151859	0.00166324	0.00110063	0.00183389	0.0015638	0.00146426	0.0012609	0.00253762	0.00256295	0.00244188	0.00240121	0.0014786	0.00149273	0.00166891	0.00348371	0.00178148	0.00264867	0.00208784	0.00144411	0.00188731	0.00205673	0.000753029	0.000546464	0.000864475	0.000857279	0.00210377	0.0019253	0.000917069	0.000970006	0.00164312	0.0018725	0.0016231	0.00181785	0.000894107	0.000629992	0.00112443	0.0061984	0.00167481	0.00127659	0.00114223	0.00142276
243	70.1316	10.7999	0.000744041	0.000586284	0.000585079	0.000626027	0.000601963	0.000780337	0.000471854	0.000373586	0.000394197	0.000677659	0.000485759	0.000534103	0.000417976	0.000902597	0.000472441	0.000414915	0.000407676	0.000517978	0.000650949	0.000577893	0.000603848	0.000385423	0.000814196	0.000713351	0.000533648	0.000542091	0.000762084	0.000370917	0.00031988	0.000329523	0.00010465	0.000346552	0.000284587	0.000235966	0.000174919	0.000210832	0.000236485	0.00025914	0.000284213	0.000378318	0.000287451	0.000398161	0.00106507	0.000480782	0.000167016	0.00047757	0.000422358
891	84.1271	10.8029	0.000247993	0.000240486	0.000224198	0.000262023	0.000246667	0.000271311	0.0002713	0.00018905	0.000202922	0.000278184	0.000251835	0.000207004	0.00023723	0.000376313	0.000209374	0.000164415	0.000208208	0.000240922	0.00026076	0.000258087	0.000226657	0.000155881	0.000371862	0.000282131	0.000273679	0.000297278	0.000315631	8.75955e-05	0.000123129	0.000158356	7.7607e-05	0.0001018	0.000142624	0.000100432	5.70652e-05	0.000110744	0.000132526	9.98406e-05	9.94011e-05	0.000127443	0.000121502	0.000166164	0.000365659	0.000208803	8.34973e-05	0.000200034	0.00023175
1449	66.1375	10.9399	7.34058e-05	7.68161e-05	8.07387e-05	4.15546e-05	9.83616e-05	2.83482e-05	5.21003e-05	5.25779e-05	4.52771e-05	4.34839e-05	8.03482e-05	7.21648e-05	7.96763e-05	5.34966e-05	7.7915e-05	9.91916e-05	9.09704e-05	0.000104753	4.03943e-05	4.42341e-05	4.07348e-05	6.61053e-05	5.1428e-05	5.07979e-05	7.82702e-05	9.73091e-05	9.56938e-05	3.44531e-05	3.33622e-05	2.37338e-05	4.36883e-05	4.47917e-05	2.21152e-05	3.54909e-05	5.32223e-05	3.07382e-05	3.91225e-05	2.93792e-05	2.16676e-05	2.30082e-05	5.19008e-05	2.62396e-05	8.3532e-05	8.3473e-05	3.32113e-05	8.60954e-05	2.95651e-05
45	54.1357	10.9404	0.000405176	0.000388267	0.000326736	0.00018116	0.00047016	0.000176396	0.000181218	0.000256138	0.000206385	0.000187894	0.000391026	0.000391507	0.000431758	0.000328164	0.000539851	0.000545085	0.000517569	0.000575807	0.000223006	0.000196333	0.000161622	0.000255519	0.000151351	0.000234243	0.000382172	0.000382487	0.000384023	9.05196e-05	9.24093e-05	0.000105564	0.00017429	0.000149975	0.000128929	0.000158705	0.000128537	0.000155323	9.55867e-05	0.000120959	0.000108284	0.000109413	0.000166734	0.000144221	0.000396721	0.000505606	0.00019592	0.000502072	0.000182749
1916	92.1045	10.9408	8.75342e-05	0.000124397	7.62406e-05	5.96354e-05	0.000130137	5.28293e-05	3.83707e-05	4.51862e-05	6.10616e-05	4.14002e-05	9.20652e-05	9.21212e-05	0.000109815	7.05867e-05	0.000106174	0.000136736	0.000136337	0.000117471	4.55838e-05	4.28744e-05	4.48655e-05	5.41428e-05	4.18708e-05	5.98468e-05	0.00010674	8.84282e-05	9.22669e-05	2.8233e-05	2.25013e-05	2.8092e-05	4.49673e-05	3.90296e-05	3.39889e-05	3.02882e-05	4.83518e-05	2.97492e-05	2.3165e-05	2.42892e-05	2.22466e-05	4.66726e-05	5.06558e-05	3.27573e-05	8.39484e-05	0.000129355	5.30402e-05	0.000110152	5.64585e-05
969	80.1013	10.941	0.000203242	0.000229765	0.000178269	0.000127017	0.000231441	0.0001056	0.000122361	0.00013485	0.000104566	0.00010593	0.00023672	0.000208663	0.00023147	0.000168584	0.000314827	0.000258566	0.000262942	0.000328822	0.000133693	9.76056e-05	9.18779e-05	0.000116982	0.000119478	0.000124377	0.000228613	0.000194837	0.000192296	7.34267e-05	4.61507e-05	5.97387e-05	7.81812e-05	7.38869e-05	9.49728e-05	5.83963e-05	6.97627e-05	8.8424e-05	5.31069e-05	5.59652e-05	4.11408e-05	8.4369e-05	7.94077e-05	3.92941e-05	0.000218473	0.000223707	0.000113939	0.000240505	0.000100179
914	107.044	10.9418	0.000173244	0.000199112	0.000172314	0.000121959	0.000215689	8.29942e-05	0.000123579	0.000124314	0.000116719	0.000102016	0.000165052	0.000165147	0.000155046	0.000161033	0.000237495	0.000267728	0.000231627	0.000271135	0.000117716	9.84603e-05	0.00010324	0.000104983	0.000117275	0.000127801	0.000163288	0.000170452	0.000152035	7.27813e-05	5.65159e-05	5.80358e-05	8.08442e-05	8.56815e-05	7.9846e-05	6.61605e-05	7.42165e-05	7.28715e-05	4.94182e-05	5.61653e-05	5.06377e-05	6.38318e-05	7.539e-05	5.90488e-05	0.000185969	0.000235632	9.04375e-05	0.000204606	0.000107478
1089	106.075	10.9441	8.21585e-05	0.000113448	0.000105562	5.95668e-05	0.000115643	4.2101e-05	6.24804e-05	5.3331e-05	6.25882e-05	5.58555e-05	0.000103876	9.16338e-05	9.93253e-05	0.000105956	0.000122849	0.000154378	0.000134847	0.000162256	5.73301e-05	6.25009e-05	5.18039e-05	7.22504e-05	4.99444e-05	6.05414e-05	0.000134164	8.36341e-05	0.000106266	3.63343e-05	3.2494e-05	2.62686e-05	4.66122e-05	5.88599e-05	3.33487e-05	3.23835e-05	5.42364e-05	3.671e-05	2.99027e-05	2.79004e-05	3.16838e-05	4.67829e-05	5.2839e-05	3.22385e-05	0.000104515	0.000119571	3.18655e-05	0.000135367	4.89715e-05
1319	52.1745	10.9453	0.000117251	0.000147015	0.000138884	6.17441e-05	0.000140631	6.65427e-05	7.64051e-05	7.88843e-05	5.73154e-05	8.01416e-05	9.65696e-05	0.000109775	0.000149784	0.000114403	0.000163125	0.000160829	0.00014007	0.000165194	5.49231e-05	7.9666e-05	6.4519e-05	0.000107125	5.57516e-05	6.65004e-05	0.000102577	0.000131053	0.000102599	5.06588e-05	4.89135e-05	3.77805e-05	6.69103e-05	5.80296e-05	5.81366e-05	5.36858e-05	5.6101e-05	4.98983e-05	3.63804e-05	6.68964e-05	4.8228e-05	5.80954e-05	7.10624e-05	4.65622e-05	0.000140758	0.000159145	6.18202e-05	0.000134456	6.39561e-05
919	111.071	10.9882	0.000241509	0.000130117	0.000197593	0.000158421	0.000171669	0.00013439	0.000202554	0.00012721	0.000158182	0.00011445	0.000110075	0.000161098	0.00013859	0.000176728	0.000150691	0.000156421	0.00016997	0.000221469	0.000177106	0.000194905	0.000147879	9.61899e-05	0.00020438	0.000166552	0.000196417	0.000128493	0.000135049	0.000179624	0.000191198	0.000167477	0.000114421	0.000167036	0.000155133	0.000100671	0.000107428	0.000108423	0.000110683	0.000101311	0.000112563	0.00021812	0.000162262	0.000186117	0.000165428	0.000212346	8.21668e-05	0.000231843	0.00027901
1311	105.056	11.0509	0.000195313	0.000220281	0.000181835	0.000167733	0.000165981	0.000229823	0.000183653	0.000189391	0.000163648	0.000169563	0.000195974	0.000209233	0.000230007	0.00020074	0.000120692	0.000159235	0.000145643	0.000137938	0.00017236	0.000160999	0.000187093	0.000164815	0.000161239	0.000214307	0.000240182	0.000243413	0.000211603	0.0001398	0.000129964	0.000146226	8.7672e-05	0.000133101	0.000107512	0.000110029	8.82461e-05	0.00010323	0.000104368	0.000121191	8.93111e-05	0.000133884	0.000152487	0.000148653	0.000163799	0.000129037	0.000127208	0.000159588	0.000180127
633	119.023	11.1825	0.000566362	0.000593931	0.000479047	0.00055153	0.000459511	0.000843787	0.000598208	0.000645802	0.000586485	0.000682208	0.000644151	0.000573584	0.00058028	0.000608646	0.000356232	0.000423007	0.000431995	0.000422997	0.000574304	0.000656867	0.000798497	0.000399721	0.000657945	0.000951981	0.000645445	0.000721897	0.000734431	0.00027412	0.000244753	0.000296339	0.000126874	0.000296331	0.000203112	0.000190024	0.000137919	0.000204845	0.000189083	0.000162596	0.000191243	0.000218485	0.000230582	0.000314438	0.00041035	0.000381278	0.000148359	0.000377496	0.000397203
695	134.052	11.1838	0.000138935	0.00014215	0.000123268	0.000142531	0.000123172	0.0001972	0.000135958	0.000139817	0.000135071	0.000137894	0.000128093	0.000137849	0.00015506	0.000111996	8.88167e-05	0.000118114	0.000133766	9.5529e-05	0.000140818	0.000116328	0.000158888	0.000118488	0.000159464	0.000176925	0.000142293	0.000156013	0.00017618	7.01538e-05	9.01403e-05	6.84891e-05	4.33751e-05	7.22525e-05	6.74744e-05	5.4909e-05	3.88135e-05	5.13655e-05	4.8369e-05	4.65961e-05	4.02785e-05	5.57833e-05	7.78002e-05	9.99215e-05	9.81872e-05	8.70836e-05	3.50682e-05	9.11289e-05	0.000100269
1174	117.024	11.1847	9.56666e-05	0.000119307	0.00011917	9.82521e-05	0.000116089	0.000159249	0.000107756	0.0001004	0.000115104	0.000126137	0.000116214	0.000105904	0.000136468	0.000104856	9.1504e-05	8.67866e-05	8.88031e-05	9.56778e-05	0.000107301	0.000121684	0.000159696	9.4847e-05	0.000109567	0.000195842	0.00011277	0.000126155	0.000121886	6.66077e-05	6.64866e-05	6.35079e-05	4.08199e-05	7.70923e-05	6.11227e-05	5.92306e-05	2.92631e-05	5.01632e-05	4.74466e-05	4.45383e-05	5.38745e-05	5.10809e-05	7.35753e-05	7.36377e-05	7.95613e-05	6.64656e-05	3.23902e-05	7.13117e-05	8.79281e-05
1748	114.999	11.2705	0.000144971	0.000149167	0.000179506	0.00015326	0.000131117	0.000210148	0.000113614	0.000147934	0.00013032	0.000122541	0.000140641	0.000136516	0.000123179	0.00014511	9.16932e-05	8.43613e-05	0.000108565	0.000123187	0.000154047	0.000135736	0.000174582	0.000118506	0.000146736	0.000142424	0.000143374	0.000155726	0.000159524	0.000140068	0.000111057	0.000103118	6.72248e-05	0.000109595	0.000117187	0.000103911	7.80529e-05	9.04306e-05	8.06676e-05	6.75516e-05	8.59384e-05	8.51969e-05	0.00012283	0.000133829	9.38853e-05	0.000125352	8.66229e-05	0.000123307	0.00024038
137	59.1355	11.2828	0.0017928	0.00149484	0.0016059	0.00160419	0.00153471	0.00142662	0.00149099	0.00141589	0.00168045	0.00113899	0.00156452	0.00130402	0.00163789	0.0012909	0.0019874	0.00171583	0.00191517	0.0017265	0.00143511	0.00154596	0.00148527	0.00148425	0.00142222	0.00120217	0.0012686	0.00139984	0.00136424	0.00163271	0.00166303	0.00163228	0.0018716	0.00199045	0.00183989	0.00179474	0.00189239	0.00191582	0.00164603	0.00160604	0.00170658	0.0013832	0.0014945	0.00133489	0.00157588	0.00157776	0.00173037	0.0016798	0.00166239
611	113.119	11.2856	0.00014089	0.000138822	0.000150892	0.000146573	0.00011744	0.000150775	0.000187197	0.000195828	0.000199521	0.000200961	0.000132856	0.000116915	0.000152023	0.000120924	0.000153037	0.000163044	0.000194962	0.000140827	0.000150995	0.00012538	0.000160802	0.000177733	0.000168492	0.00012558	0.000137193	0.000148435	0.000136865	0.000152741	0.000154182	0.000158186	0.000136599	0.000155716	0.000207308	0.000143324	0.000131005	0.00019411	0.000163379	0.000165006	0.000153375	0.000121355	0.000187814	0.000116818	0.000127188	0.000171558	0.000150446	0.000124045	0.000118155
526	99.1275	11.2879	0.000449178	0.000537806	0.000527198	0.000566095	0.00045658	0.000525363	0.00058504	0.000714102	0.000671159	0.000445809	0.000465671	0.000346689	0.000563648	0.000435294	0.000582536	0.000609266	0.000541482	0.000485492	0.000506254	0.000493594	0.000621149	0.000672815	0.000503347	0.000457307	0.000405483	0.000515277	0.000502313	0.000518573	0.000666592	0.000600836	0.000517752	0.000579371	0.000660273	0.000590878	0.000594786	0.00066808	0.000567663	0.000632747	0.000637531	0.000457856	0.000501625	0.000386416	0.000402654	0.00059504	0.000556117	0.000498723	0.000412417
1163	91.0247	11.2882	0.000714935	0.000732928	0.000737224	0.000697472	0.000615081	0.000955415	0.000730927	0.00074817	0.000707081	0.000805313	0.000716877	0.000737906	0.000725376	0.000676506	0.000562167	0.000609065	0.000634209	0.000567427	0.000749131	0.000737675	0.000838546	0.000586994	0.00076472	0.000914155	0.000764246	0.0008522	0.000755161	0.000429757	0.00042696	0.000475254	0.000380844	0.000566712	0.000511202	0.000429256	0.000384302	0.000448052	0.000412165	0.000404153	0.000454475	0.000442831	0.000596669	0.000648342	0.000676562	0.000673544	0.000560559	0.000679782	0.000705451
269	72.1411	11.2916	0.00132154	0.00141469	0.00139765	0.00161543	0.00147649	0.00136054	0.00179931	0.00164869	0.00173579	0.00182032	0.00127787	0.00124412	0.0015186	0.00124098	0.00140954	0.00166453	0.00138758	0.00155048	0.00137638	0.00140455	0.00130005	0.00173519	0.00150681	0.00142632	0.00138503	0.00118562	0.00105944	0.00148464	0.00167425	0.00172844	0.0015823	0.00180178	0.00160242	0.00169381	0.00170883	0.00176055	0.00145607	0.00153452	0.00156981	0.00143419	0.00145141	0.0012099	0.00109009	0.00131476	0.00131071	0.00140619	0.00122586
892	85.1491	11.2919	0.000624796	0.000604045	0.000639513	0.000675535	0.000661482	0.00054573	0.000724709	0.000776761	0.000833414	0.000783427	0.000683485	0.000595253	0.000668769	0.000568303	0.000688445	0.000642901	0.000635479	0.000591195	0.000574735	0.000630921	0.000696871	0.000811627	0.00068942	0.000620439	0.000557758	0.000475826	0.000613284	0.000692503	0.000832083	0.000714767	0.000668389	0.000756587	0.000748355	0.000709063	0.000810651	0.000735665	0.000656035	0.000672249	0.000712894	0.000533105	0.000588638	0.000519385	0.00051192	0.000531705	0.000583885	0.000603961	0.000497278
21	52.1545	11.2922	0.000346642	0.000387898	0.000314647	0.000399749	0.000362483	0.000379999	0.000404556	0.000511762	0.000454369	0.000428024	0.000395137	0.00031926	0.000350863	0.00028364	0.000427928	0.000407154	0.000334683	0.000445355	0.000246304	0.000355617	0.000410932	0.000503805	0.00031262	0.000345164	0.000305675	0.000275284	0.000342512	0.00038924	0.000488565	0.00049167	0.00039124	0.000400771	0.000434223	0.000454231	0.000455228	0.000464565	0.000386149	0.000458967	0.00049475	0.000357746	0.000368977	0.000330144	0.000313462	0.00042361	0.00035475	0.000339737	0.000257185
604	112.087	11.2924	0.00121704	0.0012981	0.00123193	0.00132859	0.00130512	0.00117137	0.00177878	0.00156966	0.00165378	0.00165312	0.00123809	0.00119013	0.00137201	0.00103236	0.00146594	0.00140777	0.00135439	0.00130213	0.00110712	0.00121023	0.00129854	0.0015836	0.00146602	0.00124679	0.00112563	0.00102567	0.000923359	0.00144416	0.00158047	0.00154892	0.0014411	0.00163513	0.00152944	0.00154163	0.00181601	0.00162359	0.00149855	0.00150649	0.00147772	0.00117587	0.00127805	0.000989911	0.000967001	0.00115646	0.00125756	0.00120367	0.000992398
116	58.2179	11.2925	0.00355705	0.00363273	0.00347928	0.00365057	0.00347179	0.00342744	0.00465509	0.00457274	0.00510187	0.00485295	0.00337616	0.00292612	0.00384685	0.00297842	0.00385897	0.00415105	0.00377937	0.00367921	0.00316746	0.00345086	0.00381615	0.00470216	0.00420278	0.00346929	0.00316908	0.00291767	0.00310896	0.00425623	0.0044151	0.00459492	0.0040588	0.00490351	0.0044707	0.00427819	0.00496368	0.00470218	0.00414158	0.00428336	0.0045024	0.0031282	0.00350404	0.00288158	0.00283235	0.00332486	0.00337237	0.00346188	0.00249981
411	84.1215	11.2928	0.00747819	0.00751928	0.00725333	0.0077585	0.00749582	0.00705686	0.00967188	0.00943809	0.0103026	0.00991764	0.00696362	0.00615624	0.00826027	0.00607135	0.00821576	0.00849386	0.0077885	0.00802618	0.00641585	0.00726617	0.00755844	0.00920427	0.00878496	0.00731468	0.00639311	0.00611679	0.00611196	0.00865312	0.00940879	0.00945822	0.00865492	0.0100512	0.00910525	0.00938599	0.0102845	0.00988509	0.0085333	0.00873103	0.00928225	0.00669655	0.00697219	0.00595868	0.00602666	0.00688169	0.00689674	0.00707349	0.00568605
508	97.0577	11.2928	0.00139695	0.00136883	0.00128293	0.00148733	0.00137279	0.00120697	0.00196862	0.00174594	0.00201975	0.0018317	0.00129566	0.00118295	0.00161479	0.00114676	0.00148315	0.00157628	0.00145754	0.0013297	0.00126386	0.00136769	0.00146007	0.00175497	0.00170857	0.00136019	0.0011342	0.00122413	0.0010654	0.00155297	0.00180605	0.00173431	0.0015952	0.00193037	0.00174125	0.00176586	0.00187197	0.00183843	0.00157659	0.00165358	0.00173603	0.00123898	0.00129137	0.00107729	0.00108264	0.00130973	0.00134523	0.00137469	0.00101865
856	66.112	11.2929	0.00011652	0.000230586	0.000189306	0.000171499	0.000173286	0.000196872	0.000214964	0.000254662	0.000279066	0.000174439	0.000127702	0.000131336	0.000208241	0.000155091	0.000232015	0.000215824	0.000180399	0.000163467	0.000171296	0.000217009	0.00016812	0.00019217	0.000204805	0.000108073	0.00016098	0.000166345	0.000181243	0.000232622	0.000236112	0.000221562	0.000147226	0.00029681	0.000229829	0.000184803	0.000224667	0.000207062	0.000214414	0.000206559	0.000217279	0.000118044	0.000181127	0.000136254	0.00017661	0.000179066	0.000156244	0.000132493	0.000104355
249	71.1721	11.2929	0.00311523	0.00306341	0.00306888	0.00332415	0.00317041	0.00286072	0.00412494	0.00394243	0.00433903	0.00418539	0.00280061	0.00266495	0.00358611	0.00254892	0.00361716	0.00357425	0.00341592	0.00327102	0.00273346	0.00301826	0.00329266	0.00395523	0.0037916	0.00302205	0.00270905	0.00260295	0.00276462	0.0037426	0.00413143	0.00412935	0.00349127	0.00415533	0.0037735	0.00394232	0.00428518	0.00414726	0.00355567	0.00368241	0.00403732	0.00284767	0.00291625	0.00242854	0.00264174	0.00281903	0.00295973	0.00300589	0.0023217
3	50.1214	11.293	0.000492406	0.000464077	0.000357369	0.000459204	0.000447245	0.000419124	0.000570551	0.000560518	0.000621865	0.000624508	0.000444161	0.000439775	0.000458451	0.000406899	0.000520612	0.000510962	0.000409674	0.00048271	0.000340295	0.000445464	0.000496329	0.00051313	0.000510191	0.00036573	0.000355208	0.000392253	0.000381199	0.000469779	0.000561571	0.000597734	0.000495447	0.000636827	0.000501179	0.000579965	0.000580806	0.000635291	0.000529978	0.000445989	0.000590408	0.000393685	0.00041222	0.000302752	0.000364333	0.00045904	0.00049005	0.00036243	0.000389106
517	98.0935	11.293	0.00367746	0.00380417	0.0035973	0.00393018	0.00369598	0.00344202	0.00501346	0.0048958	0.00532613	0.004964	0.00354374	0.00305672	0.00409131	0.00309295	0.00414635	0.00435413	0.00398851	0.00380482	0.00321473	0.00363655	0.0037937	0.00491707	0.00448712	0.00344235	0.00316898	0.00307568	0.00301679	0.00434936	0.00476029	0.00471162	0.00436924	0.0049284	0.00453366	0.00454304	0.00505534	0.00489764	0.00434022	0.00448735	0.00460929	0.00338589	0.0031958	0.0029716	0.00284345	0.00351405	0.00353287	0.00356601	0.00277827
179	65.069	11.2931	0.000709735	0.000680564	0.000626126	0.000722004	0.000620902	0.000640987	0.000875041	0.000851219	0.000898868	0.000871828	0.000689326	0.000701782	0.000706749	0.000569966	0.000766397	0.000756971	0.000689465	0.000711064	0.000580507	0.00069348	0.000711018	0.00077159	0.000770924	0.000689908	0.000581694	0.000627782	0.000625732	0.000741215	0.000870315	0.00077897	0.000759887	0.000882221	0.000774396	0.000766395	0.000923235	0.000898464	0.000777044	0.000719749	0.000824246	0.000599332	0.000607582	0.000500462	0.00049749	0.000658842	0.000617879	0.000611278	0.000557247
395	83.0864	11.2932	0.0185981	0.0192009	0.0184257	0.0200357	0.0186968	0.0178333	0.0254294	0.0238411	0.0266469	0.0251398	0.0176429	0.0160347	0.0208407	0.0155522	0.0205368	0.0218262	0.0196698	0.0197625	0.0163526	0.0185725	0.019496	0.0238356	0.0228526	0.0179751	0.0161124	0.0154383	0.0156652	0.0218726	0.0231338	0.0241167	0.0218943	0.0259785	0.0235123	0.0238726	0.0261863	0.0256944	0.0218881	0.0223881	0.0235006	0.0166199	0.0182756	0.0153065	0.0148729	0.0177328	0.0176098	0.0181144	0.0141413
171	63.0857	11.2932	0.000246624	0.000202121	0.000222747	0.000230612	0.000217238	0.000260557	0.000279093	0.000257792	0.000294019	0.000280671	0.000213031	0.000181526	0.000260643	0.000195733	0.000255086	0.000219655	0.000233388	0.00017886	0.000183145	0.000187016	0.00024217	0.000262979	0.000186512	0.000263078	0.000219543	0.000185558	0.000211643	0.00023058	0.000298556	0.000247825	0.000211416	0.000271406	0.00024332	0.000279348	0.000289806	0.000272845	0.000225303	0.000256511	0.000247193	0.000175264	0.000229002	0.000167741	0.000175876	0.000228571	0.000383078	0.000193106	0.000147867
89	57.1451	11.2934	0.087968	0.0870916	0.0842647	0.0921764	0.0860643	0.0826494	0.115692	0.111668	0.123264	0.116551	0.0820644	0.0747833	0.0957591	0.0724506	0.0975716	0.0994283	0.092437	0.0919665	0.0750438	0.0874108	0.091779	0.111059	0.106415	0.0837815	0.0746893	0.0718527	0.0735692	0.0994027	0.10874	0.111703	0.098663	0.118047	0.110631	0.108832	0.117518	0.117127	0.100129	0.102569	0.110011	0.0767278	0.083431	0.0703129	0.0692373	0.0838157	0.0809555	0.0823886	0.064442
10	51.1437	11.2934	0.00102412	0.00108884	0.0010241	0.00102146	0.00113531	0.00111137	0.00134379	0.00129249	0.00156042	0.00138713	0.00105732	0.000915431	0.00118317	0.000929708	0.00116298	0.00121304	0.00111282	0.00110053	0.000767744	0.00111409	0.00115585	0.00134313	0.0013533	0.00103538	0.000887536	0.000977497	0.000984568	0.00128374	0.00137175	0.00134365	0.00110926	0.00132007	0.00136879	0.00135556	0.00140544	0.00141477	0.00125107	0.00126219	0.00135983	0.000973478	0.00107084	0.000821216	0.000918526	0.00107074	0.00101923	0.00100068	0.000837144
46	55.1401	11.2934	0.0281534	0.0273586	0.0265755	0.028792	0.0274344	0.0257111	0.0355668	0.0346305	0.0383931	0.0366053	0.0261356	0.0235172	0.0298812	0.0227471	0.0304744	0.0312517	0.0289956	0.0284554	0.023301	0.0271769	0.0287067	0.0341009	0.0335207	0.0261725	0.0234602	0.0224768	0.0229359	0.0321949	0.0341352	0.0351677	0.0317011	0.037233	0.0337146	0.0351104	0.036608	0.0366687	0.0321779	0.0323598	0.0346861	0.0241867	0.0261094	0.0219931	0.0220427	0.0263032	0.0263625	0.0259646	0.0209028
193	67.0815	11.2935	0.00272661	0.00257906	0.00271687	0.0027608	0.00242161	0.00263816	0.00334507	0.00328776	0.00345194	0.00333475	0.00255097	0.00235155	0.00280299	0.00220315	0.00256097	0.00293487	0.00265397	0.002739	0.00230133	0.00262423	0.00289028	0.00320348	0.00301888	0.00248893	0.00228979	0.00221764	0.00237789	0.00273259	0.00303922	0.00291941	0.00261978	0.00334362	0.00306341	0.00292815	0.00293947	0.00307404	0.00274315	0.0027191	0.00295546	0.00231361	0.00241191	0.00212143	0.00219563	0.00282473	0.00232471	0.0024977	0.00229569
37	54.1439	11.2935	0.00192756	0.00190741	0.00177939	0.00196625	0.00176855	0.00175843	0.002281	0.00218273	0.00260284	0.00228283	0.00168284	0.00160747	0.00199714	0.0015678	0.00197853	0.00199187	0.00198659	0.0018709	0.00157147	0.00192249	0.00188853	0.00221165	0.00232989	0.00173287	0.00156536	0.00151037	0.00147632	0.00210809	0.00223937	0.00230831	0.00197386	0.00234865	0.00233379	0.00223561	0.00236056	0.00236697	0.00214103	0.00212836	0.00236331	0.0016282	0.00169012	0.00159476	0.00147726	0.0017373	0.0018043	0.00174933	0.00138398
232	70.1122	11.2937	0.0217144	0.0219281	0.0207771	0.0225878	0.0216356	0.0201306	0.0285838	0.0273479	0.0307696	0.0284741	0.0207996	0.0183182	0.0233493	0.017687	0.0240056	0.0251207	0.0231898	0.0228944	0.0186094	0.0211126	0.0223466	0.0275335	0.0265243	0.0208819	0.0188347	0.0175479	0.0179283	0.0248155	0.0274751	0.0277395	0.0247043	0.029556	0.0267685	0.0273175	0.029997	0.0291384	0.0252512	0.0258241	0.0274677	0.0191361	0.0206467	0.0173616	0.0174815	0.0205587	0.0202355	0.0204238	0.0161047
71	56.1501	11.2937	0.0201904	0.0200409	0.0192893	0.0211099	0.0195153	0.0186851	0.0263434	0.025454	0.0280012	0.0263449	0.0184723	0.0170007	0.0222317	0.0169121	0.0223637	0.0226641	0.0208963	0.0209667	0.016994	0.0194656	0.0210275	0.0255729	0.024475	0.0193008	0.0171514	0.0162754	0.0172376	0.0228098	0.0250872	0.025776	0.0223434	0.0269747	0.0247936	0.0250654	0.0271559	0.0268474	0.0233129	0.0235712	0.0252076	0.01774	0.0192123	0.0163332	0.0160334	0.0189871	0.0190775	0.0186097	0.0149999
384	82.0663	11.2938	0.00312071	0.00312602	0.00314739	0.00333032	0.00320692	0.00292948	0.0042367	0.00404142	0.00453373	0.00413457	0.00302999	0.00263978	0.00339616	0.00273806	0.00353904	0.00358851	0.00328396	0.00326336	0.00285564	0.00307283	0.00327063	0.00410903	0.00382575	0.0030209	0.0028476	0.00271475	0.00253513	0.00349495	0.00398805	0.00419131	0.00353056	0.00429914	0.00402279	0.00403645	0.00430316	0.00418802	0.00353737	0.00376161	0.004026	0.00276118	0.0029536	0.00252608	0.00257985	0.00302676	0.00295416	0.00291	0.0024684
26	53.128	11.2939	0.00336811	0.00322307	0.00298449	0.00332288	0.00320741	0.00310975	0.00412831	0.00408106	0.00452267	0.00417151	0.00319699	0.00294152	0.00353412	0.00273058	0.00362472	0.0035314	0.00343683	0.00343333	0.00268454	0.00330409	0.00363425	0.0040097	0.00390448	0.00306902	0.00288329	0.00297168	0.00276802	0.00369292	0.00409834	0.00428442	0.00350862	0.00430945	0.00389278	0.00394233	0.00403747	0.00410553	0.00384731	0.0038228	0.00405053	0.00294226	0.00310334	0.00271594	0.00263505	0.00327164	0.00316293	0.00308697	0.00241101
204	68.1037	11.2939	0.00199912	0.00201113	0.00207426	0.00204768	0.00189647	0.00200184	0.00258406	0.00263976	0.00256819	0.00261578	0.001896	0.00178297	0.00204763	0.00174474	0.00206593	0.00218966	0.00205446	0.0020386	0.00180191	0.0020724	0.00215104	0.00221717	0.00241673	0.00211216	0.0018445	0.001792	0.00178588	0.00201306	0.00226604	0.00231423	0.00197966	0.0025557	0.00227008	0.00233864	0.0023576	0.00236575	0.00209946	0.0021178	0.00230333	0.00180022	0.00187786	0.00160197	0.0017055	0.00203459	0.00164149	0.00190566	0.00178624
216	69.0973	11.2941	0.0101983	0.0100662	0.00987487	0.0105491	0.0101109	0.00955764	0.0130985	0.0124664	0.0144379	0.0129691	0.00964524	0.00874531	0.0111623	0.0082632	0.0111132	0.0116966	0.0107709	0.0109092	0.00885573	0.0101075	0.0105668	0.0127982	0.0122676	0.0096227	0.00897679	0.00828426	0.00824794	0.0125826	0.0143005	0.0131739	0.0114323	0.0135535	0.0125233	0.0129277	0.0141493	0.0133352	0.0117658	0.0120335	0.0128492	0.00947854	0.0099556	0.00857428	0.00814477	0.00995581	0.00956374	0.00994971	0.00813397
1829	148.962	11.2981	0.000200824	0.000223461	0.000214168	0.000233504	0.000170603	0.000221005	0.000257606	0.000274205	0.000237646	0.000259704	0.000180063	0.000166367	0.000203288	0.000219728	0.00020992	0.000244606	0.000231164	0.000215514	0.000224955	0.000217872	0.000200248	0.000273694	0.000224971	0.000280962	0.000242791	0.00020912	0.000242803	0.000257363	0.000209586	0.000266797	0.000199219	0.00023996	0.000245073	0.000219642	0.000282679	0.000189669	0.000189	0.000209842	0.000200063	0.000226025	0.000278197	0.000212564	0.000200914	0.000224111	0.000214603	0.000219938	0.000248782
377	81.0541	11.3054	0.000748544	0.000695836	0.000416417	0.000752913	0.000439515	0.000902724	0.000403203	0.000964777	0.000858254	0.000851628	0.000382605	0.000627504	0.000511125	0.000669693	0.000710408	0.00036499	0.00037083	0.000456552	0.00100543	0.00100521	0.000661309	0.000487102	0.000407214	0.000718213	0.000707738	0.000642037	0.000677541	0.000845954	0.000940376	0.000488242	0.000475242	0.000574378	0.000515215	0.000517516	0.000560229	0.000668223	0.000434036	0.000466554	0.000401404	0.000601155	0.00083746	0.000534528	0.000572613	0.000749271	0.00072814	0.00061847	0.000694632
1578	87.0646	11.3057	9.04228e-05	6.42621e-05	4.77148e-05	7.53628e-05	7.69232e-05	5.9536e-05	5.95616e-05	9.06991e-05	5.74209e-05	5.23961e-05	6.1576e-05	6.3402e-05	7.06041e-05	5.50697e-05	7.39021e-05	9.64294e-05	8.04227e-05	6.61675e-05	8.10363e-05	6.20691e-05	6.37441e-05	6.11067e-05	7.28514e-05	7.28806e-05	7.25603e-05	6.7533e-05	6.68699e-05	0.000160145	0.000171967	0.000108815	8.74753e-05	8.22252e-05	7.99677e-05	9.47298e-05	0.000110778	5.55925e-05	9.77709e-05	8.49395e-05	9.32214e-05	8.21275e-05	8.46202e-05	9.17474e-05	4.57412e-05	8.15182e-05	8.87307e-05	6.99813e-05	0.000104338
501	95.0701	11.3071	0.000235131	0.000422012	0.000375664	0.000438927	0.000378131	0.000471802	0.000265294	0.000364727	0.000329948	0.000413053	0.000270189	0.000341507	0.000290184	0.000339969	0.000198718	0.000475329	0.000417671	0.000291238	0.000355696	0.000396158	0.000387375	0.000436424	0.000227078	0.000429492	0.000399829	0.000347589	0.000347055	0.000416587	0.000474285	0.000355964	0.000282903	0.000447658	0.000220583	0.000307589	0.000287213	0.000369939	0.000249557	0.000141253	0.000372502	0.000374398	0.000185198	0.000320158	0.000340974	0.000399594	0.000184936	0.000430427	0.000415592
1208	73.1166	11.3133	0.000463843	0.000395637	0.000456325	0.000450937	0.000471872	0.000376862	0.000279869	0.000396379	0.000290432	0.000273928	0.000444529	0.000352658	0.000407733	0.000364104	0.000624393	0.000602486	0.000642539	0.000432137	0.000390507	0.00036981	0.000340348	0.000210097	0.000351742	0.000403095	0.000398668	0.00034473	0.000400408	0.000395647	0.00041775	0.000410718	0.000748423	0.000397612	0.000295299	0.000584655	0.000391901	0.000400037	0.000275837	0.000261557	0.000280378	0.000361031	0.000330703	0.000400257	0.000525755	0.0006843	0.0002964	0.000454877	0.000441313
339	77.0225	11.318	0.000531886	0.000542119	0.00109589	0.00108106	0.000502232	0.0010829	0.000547604	0.000638597	0.000673947	0.000571857	0.000538292	0.000518437	0.000551557	0.000939905	0.000476514	0.00052394	0.000510823	0.000940777	0.000462731	0.000953538	0.000806944	0.000595492	0.000558756	0.00109291	0.000413745	0.00103471	0.000981787	0.000535842	0.000497512	0.000633708	0.000492536	0.000639914	0.000584859	0.000571117	0.00055369	0.000513701	0.000455193	0.000414068	0.000530435	0.000883679	0.00126452	0.0014486	0.00144154	0.00159522	0.00166019	0.00151364	0.00177175
362	79.0336	11.3205	0.00100807	0.00064693	0.00119818	0.000735393	0.000586207	0.001292	0.000785321	0.000768584	0.000722839	0.000716726	0.000659543	0.00109925	0.000695494	0.000966394	0.000615883	0.000666605	0.00112485	0.000666041	0.000613671	0.00113473	0.00100354	0.000722666	0.000902109	0.000950525	0.000950375	0.00102575	0.000947273	0.000556334	0.000651289	0.000612221	0.000510017	0.000762174	0.000718859	0.000602251	0.000626619	0.000570542	0.000575811	0.000558174	0.000626148	0.00154724	0.00173676	0.0021285	0.00180929	0.00203659	0.00136836	0.00131679	0.00150103
1346	80.114	11.3269	9.46748e-05	7.1211e-05	8.26837e-05	8.66093e-05	7.92871e-05	0.000103828	8.34979e-05	7.79071e-05	4.67204e-05	7.18641e-05	9.40825e-05	9.2805e-05	8.21544e-05	5.46841e-05	2.88341e-05	5.37407e-05	7.3152e-05	4.76612e-05	7.76812e-05	0.000102237	0.000115252	7.21252e-05	6.058e-05	9.0599e-05	6.78548e-05	9.57084e-05	8.16898e-05	1.39939e-05	5.30905e-05	5.29582e-05	2.65556e-05	8.38274e-05	5.98686e-05	3.1556e-05	1.96212e-05	4.35621e-05	3.92095e-05	2.80491e-05	5.918e-05	4.55819e-05	6.2237e-05	5.55742e-05	4.85954e-05	7.77645e-05	1.78513e-05	7.60959e-05	5.8503e-05
1495	92.1817	11.3356	0.0001264	0.00017318	0.000122886	0.000132592	0.000152064	0.000184032	0.00016367	0.000205871	0.000102315	0.000217172	0.00019851	0.000115494	0.000113845	0.000130645	8.35044e-05	0.0001567	0.000112463	0.000130008	0.000117389	0.000108648	0.000126045	0.000130945	0.000126422	0.00020313	0.000168001	0.000203189	0.000115625	5.37823e-05	5.6134e-05	0.000101801	4.76466e-05	0.000148755	0.000115407	5.43264e-05	3.31437e-05	8.86433e-05	3.3096e-05	6.98392e-05	8.14848e-05	8.25264e-05	9.47138e-05	0.000102549	0.000142765	0.000191686	6.81264e-05	0.000157115	0.000167945
490	94.0925	11.3374	0.000214371	0.000149867	0.000185194	0.000171525	0.000142936	0.000224763	0.000147139	0.000176248	0.00020515	0.00020144	0.000129793	0.000165935	0.000193723	0.000145944	0.000140417	0.000149527	0.000112087	0.000189294	0.00024047	0.000214283	0.000214256	0.000142281	0.000174446	0.000226384	0.000182007	0.000211874	0.000188461	0.000134473	0.000105955	0.000126066	8.55726e-05	0.000192746	0.000149561	0.000138289	6.70783e-05	0.000131437	0.000118511	0.000124953	0.000154519	0.000100515	0.00016756	0.000141689	0.000154353	0.000223232	0.000127212	0.000126537	0.000221855
650	121.031	11.3395	0.000183386	0.000139108	0.000201095	0.000219903	0.000174697	0.00018858	0.000152304	0.000251465	0.000181264	0.000213263	0.000114776	0.000128516	0.000179058	0.000166601	0.000150401	0.000159361	0.000168331	0.000114111	0.000198323	0.000223926	0.00015896	0.000179498	0.000185339	0.000220977	0.000175979	0.000171694	0.000154922	0.000142997	0.000106217	0.000114946	0.000104869	0.000191265	0.000161736	0.00012292	9.69255e-05	0.000153513	0.000109148	0.000129213	0.00010964	0.000146951	0.00018701	0.000158202	0.000170713	0.000164181	0.000120321	0.000162166	0.000253859
1720	91.0242	11.3399	0.000466263	0.000494155	0.000498352	0.000461447	0.000401927	0.000573373	0.000462281	0.00045172	0.000461495	0.000482335	0.000428518	0.00046772	0.000437847	0.000430741	0.000384399	0.000432624	0.000429491	0.00041051	0.000455167	0.000490564	0.000496246	0.000410952	0.000435794	0.000504532	0.000440545	0.000528311	0.000453455	0.000280293	0.000308359	0.000284538	0.000265369	0.000458207	0.000392261	0.000347179	0.000280184	0.000305113	0.000279873	0.00027683	0.00034274	0.000465637	0.000547942	0.000486428	0.000496272	0.000552178	0.000492909	0.000575464	0.000618743
476	93.0549	11.3545	0.000669276	0.000672702	0.000711566	0.000604708	0.000513217	0.000985719	0.000652786	0.000673746	0.000637329	0.000814739	0.000520546	0.000624514	0.00065959	0.000591094	0.000571907	0.00056935	0.000581356	0.000517928	0.000773666	0.000812535	0.000772407	0.000591332	0.000762764	0.000814904	0.000519593	0.000765214	0.000715686	0.000357913	0.00042877	0.000465556	0.000321617	0.000500505	0.000492419	0.000367945	0.000374737	0.000435568	0.000371576	0.000285825	0.000371177	0.000361823	0.000508773	0.000509097	0.00050724	0.000660553	0.000397318	0.000636619	0.000623452
587	107.023	11.4105	0.000194136	0.000265974	0.000365714	0.000299895	0.000249764	0.000198634	0.000245586	0.000270104	0.000242319	0.000270715	0.000294576	0.000321255	0.000273415	0.000232751	0.00029789	0.000263775	0.000287317	0.000309512	0.00035163	0.000353327	0.000211905	0.000263377	0.000219929	0.00011535	0.000317749	0.000225246	0.000197013	0.000199736	0.000227958	0.000238275	0.000217299	0.000258596	0.000269676	0.000261204	0.00020119	0.00026235	0.000202727	0.000210854	0.000218059	0.00056549	0.000744227	0.000672853	0.000526722	0.000490569	0.000633339	0.000520597	0.000611216
1185	139.056	11.422	9.88756e-05	8.5874e-05	9.45152e-05	8.62861e-05	8.03174e-05	0.000154894	7.34014e-05	9.46699e-05	9.58926e-05	7.71305e-05	7.46149e-05	5.50786e-05	6.41024e-05	8.26709e-05	9.62528e-05	6.73582e-05	9.01724e-05	8.12639e-05	0.000157141	0.000175571	9.11019e-05	0.000110861	9.84224e-05	6.10341e-05	8.14553e-05	8.19143e-05	8.62106e-05	8.03944e-05	9.32812e-05	7.74849e-05	6.42616e-05	9.93352e-05	7.27931e-05	6.51392e-05	6.4578e-05	6.9007e-05	5.73131e-05	4.65448e-05	6.5365e-05	6.71528e-05	7.93412e-05	7.74573e-05	8.91645e-05	0.000102349	0.000131516	8.38625e-05	8.6939e-05
1292	154.087	11.4229	7.85757e-05	6.35591e-05	7.54918e-05	7.57565e-05	4.04032e-05	0.00011615	4.83096e-05	7.8291e-05	4.85772e-05	0.0001119	6.23481e-05	4.61298e-05	5.62004e-05	6.39743e-05	7.02504e-05	7.03782e-05	7.60739e-05	7.52656e-05	0.000105221	0.000101907	7.05726e-05	9.10788e-05	4.96641e-05	6.67523e-05	5.48682e-05	4.35798e-05	7.14989e-05	4.49334e-05	3.51121e-05	7.73356e-05	5.17574e-05	5.5967e-05	4.99323e-05	5.54189e-05	5.43312e-05	1.77516e-05	6.67232e-05	4.18045e-05	4.74241e-05	4.71986e-05	7.33246e-05	6.81161e-05	7.07827e-05	7.10129e-05	4.08638e-05	6.81239e-05	6.47924e-05
985	111.058	11.423	0.00013482	0.000134053	0.000149988	0.000145721	0.000115682	0.000260685	0.000132318	0.000155336	0.000121748	0.000163528	0.000122992	0.000115841	0.000139378	0.000144304	0.000151521	0.000144372	0.00015674	0.000141356	0.000245539	0.000239806	0.000160492	0.000194587	0.000160143	0.00013658	0.000146098	0.000143314	0.000166557	0.000115023	0.000118115	0.000149118	0.000118338	0.00015431	0.00016547	0.000116001	0.000152744	0.000158264	0.000144232	0.000121693	0.000110594	0.000128547	0.000141595	0.00015	0.00018772	0.000163909	0.000142736	0.000116438	0.000160659
992	141.032	11.426	0.000158665	0.000141413	0.000149213	0.000141102	0.000136108	0.000139909	0.000138285	0.000155221	0.000125387	0.000148098	0.000135215	0.000128168	0.000141983	0.000131747	0.000124929	0.000161742	0.000133616	0.000151503	0.000141542	0.000141597	0.000108398	0.000140124	0.000125323	0.000148207	0.000118955	0.000122441	0.000106819	0.000137943	0.000181745	0.000150217	0.000152861	0.000122439	0.000155481	0.000155748	0.000178305	0.000131376	0.000112956	0.000123604	0.000118511	0.000150057	0.000167675	0.000164154	0.000135285	0.000140388	0.000157388	0.000150128	0.000170565
1719	74.1326	11.4291	1.05556e-05	1.60586e-05	1.49951e-05	1.70451e-05	1.8894e-05	1.93572e-05	1.90633e-05	1.09086e-05	7.42038e-06	2.02233e-05	8.95321e-06	9.35392e-06	1.63133e-05	1.08309e-05	1.32674e-05	1.15467e-05	2.15617e-05	2.44609e-05	1.49479e-05	2.18208e-05	1.92709e-05	1.29728e-05	1.75118e-05	1.19771e-05	1.90116e-05	2.29032e-05	1.73777e-05	2.51433e-05	1.37762e-05	1.40586e-05	1.68462e-05	1.89726e-05	2.9857e-05	1.25334e-05	2.62112e-05	2.76376e-05	2.55367e-05	1.85393e-05	2.27351e-05	2.83285e-05	3.01678e-05	4.5413e-05	5.18777e-05	2.49957e-05	9.26143e-05	4.78998e-05	7.98658e-05
1165	96.1157	11.4306	0.000103834	8.26678e-05	9.91904e-05	9.4477e-05	9.39455e-05	0.000164769	8.69095e-05	9.92622e-05	8.33453e-05	0.0001052	8.91849e-05	7.04894e-05	8.88695e-05	0.000113622	9.24567e-05	7.40317e-05	8.39689e-05	7.96568e-05	0.000136226	0.000152478	0.000100037	0.000115511	0.000133258	0.00011541	9.78317e-05	8.78936e-05	8.25433e-05	0.000125111	0.000131355	0.000106933	6.36058e-05	9.62909e-05	6.40664e-05	6.96089e-05	5.06639e-05	7.02741e-05	6.78018e-05	4.92742e-05	7.61663e-05	8.53218e-05	7.80106e-05	9.45277e-05	0.000116519	0.000116244	6.94729e-05	9.2243e-05	0.000107174
590	108.089	11.4402	0.000155413	0.000206905	0.000266164	0.000294284	0.000304271	0.000268494	0.000280433	0.000237752	0.000193581	0.000201922	0.000287126	0.000312459	0.00026349	0.000222452	0.000308517	0.000247826	0.000334738	0.000335728	0.000413766	0.000353986	0.00020065	0.000323877	0.000202607	0.000167754	0.00017282	0.000220016	0.000214735	0.000214703	0.000220453	0.000260262	0.000284533	0.000219471	0.000270762	0.000175212	0.000137016	0.000252355	0.000198799	0.000210567	0.000136153	0.000897409	0.00117089	0.000711043	0.000679463	0.000857468	0.000975322	0.000806999	0.000953269
1706	78.0132	11.4519	2.71896e-05	2.31755e-05	3.18973e-05	2.81732e-05	2.50549e-05	3.32682e-05	3.9006e-05	2.7171e-05	2.5855e-05	2.39615e-05	2.57474e-05	1.31525e-05	3.09175e-05	2.07706e-05	2.44805e-05	2.31152e-05	6.07902e-05	4.83198e-05	1.80476e-05	3.59111e-05	3.3256e-05	1.92719e-05	3.29933e-05	2.8442e-05	2.71166e-05	3.46632e-05	2.96525e-05	1.44502e-05	3.58241e-05	2.52089e-05	2.4443e-05	3.37122e-05	4.28851e-05	2.12415e-05	3.67234e-05	2.78995e-05	1.83093e-05	2.20257e-05	2.75773e-05	0.000117877	0.00013379	8.9205e-05	0.000112226	0.000113528	0.00014481	8.61253e-05	0.000185299
1782	77.0615	11.4708	0.000216097	0.000193064	0.000180006	0.000187199	0.00019408	0.000138909	0.000179949	0.000207095	0.000125767	0.00015352	0.000210326	0.000186872	0.000192218	0.000170246	0.000205704	0.000247878	0.000267524	0.000295194	0.000248204	0.000176145	0.000116346	0.000231106	0.000109864	0.000183166	0.000175323	0.000159386	0.000146671	0.000145484	0.000251035	0.000203144	0.000223463	0.000186283	0.000196672	0.000205382	0.00022237	0.000166235	0.000126287	0.000193008	0.000135475	0.000894512	0.00119438	0.000415012	0.000394187	0.000617728	0.000357333	0.000597342	0.0006248
1697	50.1806	11.499	5.51118e-05	4.94905e-05	4.63359e-05	4.17366e-05	5.02033e-05	3.23912e-05	4.3995e-05	8.4759e-05	5.64062e-05	4.71601e-05	4.82991e-05	3.95381e-05	4.03269e-05	2.11361e-05	5.8066e-05	4.39018e-05	4.67428e-05	6.69274e-05	3.5715e-05	4.91215e-05	1.82037e-05	4.84705e-05	2.4342e-05	3.91669e-05	4.92568e-05	4.27137e-05	3.009e-05	2.38394e-05	4.81155e-05	4.12933e-05	4.05475e-05	3.70964e-05	6.04207e-05	3.63125e-05	4.87563e-05	3.81188e-05	4.60882e-05	3.16422e-05	1.97965e-05	0.000139393	0.000248297	0.000105241	4.80449e-05	8.43714e-05	8.71252e-05	8.1874e-05	9.96822e-05
1791	69.0604	11.6887	0.000205487	0.000148766	0.000193839	0.000174419	0.000172834	0.000225326	0.000113936	0.000171538	0.00020532	0.000119888	0.00014795	0.000138538	0.000173654	0.000136919	0.000179028	0.000143829	0.000229634	0.000206872	0.000194211	0.000187139	0.000176522	0.000209277	0.000192754	0.000255763	0.000141537	0.000211159	0.000158625	0.000258118	0.000341563	0.000189499	0.000179463	0.000145801	0.000168141	0.000163278	0.000145411	0.000221215	0.000174752	0.000198668	0.00018323	0.000159262	0.000170844	0.000177632	0.000211266	0.000223428	0.000372284	0.000199225	0.000225246
409	83.0588	11.7038	0.000330961	0.000204508	0.000465134	0.000461929	0.00026171	0.000325396	0.000419379	0.000244551	0.000477242	0.000393771	0.000480266	0.000375422	0.000335387	0.000431986	0.000348013	0.000465733	0.000584253	0.00047137	0.000527935	0.000582069	0.00044627	0.000502203	0.000447234	0.00044025	0.000427054	0.000457031	0.000437765	0.000577086	0.000791674	0.000608304	0.000507627	0.000263563	0.00039071	0.000338154	0.000348146	0.000382376	0.000442731	0.000342483	0.000403087	0.000348606	0.000406838	0.000613688	0.000456429	0.00044541	0.000730402	0.000367189	0.000431913
902	91.0267	11.7218	0.000441521	0.000304936	0.000418649	0.000385388	0.000444422	0.000306398	0.000444456	0.000515511	0.000372975	0.00029181	0.000296089	0.000277231	0.000391569	0.000242086	0.000347324	0.000426608	0.000287336	0.000414256	0.000374872	0.00028408	0.000196977	0.000440145	0.000147317	0.000347362	0.000414285	0.000276102	0.000208726	0.000292216	0.000292551	0.000366131	0.000611054	0.000477891	0.000297049	0.00033338	0.000649631	0.000305302	0.000198454	0.000353787	0.000218168	0.000425557	0.000619253	0.000398517	0.00038489	0.00030466	0.000389505	0.000561952	0.000411036
1248	92.1065	11.7229	0.000123304	0.000104702	0.000115213	0.000103645	0.000168171	8.3063e-05	0.000125686	0.000162815	0.000112845	9.23701e-05	9.15727e-05	9.82903e-05	0.000107767	5.72788e-05	9.11581e-05	0.000141637	7.13988e-05	0.000112794	0.000101171	9.27834e-05	5.62767e-05	0.000146249	3.7656e-05	6.35189e-05	0.000139322	6.16165e-05	3.40495e-05	8.43565e-05	9.59566e-05	9.94604e-05	0.000183587	0.000121869	6.07976e-05	8.89995e-05	0.0002099	7.21776e-05	7.92272e-05	0.00011543	3.61937e-05	0.000135146	0.000172621	0.000100736	0.000122773	6.69904e-05	0.000135805	0.000173418	9.33976e-05
1828	120.017	11.7234	3.96246e-05	2.40022e-05	4.69458e-05	3.94244e-05	6.13128e-05	3.24381e-05	5.1382e-05	5.84665e-05	4.19883e-05	4.49938e-05	4.69703e-05	4.03575e-05	3.01269e-05	2.73969e-05	4.11925e-05	6.52127e-05	3.01886e-05	3.91557e-05	3.75828e-05	2.66461e-05	1.1404e-05	5.5854e-05	1.69922e-05	3.32761e-05	5.28392e-05	2.58688e-05	1.54898e-05	3.00214e-05	3.66522e-05	3.11218e-05	8.19891e-05	5.20252e-05	2.45144e-05	3.023e-05	6.79382e-05	3.23626e-05	3.06059e-05	6.23378e-05	1.96118e-05	5.5902e-05	4.96578e-05	3.98657e-05	3.96293e-05	2.58946e-05	4.25524e-05	6.37544e-05	2.98003e-05
1884	89.0127	11.7243	1.35296e-05	2.48477e-05	2.00976e-05	4.10253e-05	2.97702e-05	1.81642e-05	2.81056e-05	3.20019e-05	2.12148e-05	1.91073e-05	2.68016e-05	1.53999e-05	1.41265e-05	1.43991e-05	1.21925e-05	2.70543e-05	1.40483e-05	2.47257e-05	1.70537e-05	1.76574e-05	9.22045e-06	2.75356e-05	8.40829e-06	1.40386e-05	3.11724e-05	2.23688e-05	1.3315e-05	2.8785e-05	1.72203e-05	2.65453e-05	2.78545e-05	1.81106e-05	1.47549e-05	2.88935e-05	3.52296e-05	2.09228e-05	1.67536e-05	1.96353e-05	2.05468e-05	2.4855e-05	3.06094e-05	2.3782e-05	2.84739e-05	1.18672e-05	1.56656e-05	3.08312e-05	3.02176e-05
1768	55.124	11.7262	0.00108731	0.00102151	0.00100134	0.00108544	0.000903088	0.00123353	0.00100066	0.000955032	0.00107261	0.000916598	0.00111492	0.000842088	0.000970164	0.000958316	0.000999577	0.00101164	0.00107359	0.00101405	0.00122736	0.00113343	0.0010422	0.000945208	0.00108742	0.00105199	0.000994084	0.00110565	0.00109092	0.00151892	0.00192854	0.00111933	0.000827511	0.000984708	0.00087908	0.00108066	0.00101835	0.000998049	0.000908269	0.000989522	0.000989171	0.000923026	0.00101016	0.00118265	0.00121069	0.00100145	0.00107734	0.00101388	0.00110701
1803	65.067	11.7265	0.0001526	0.000149343	0.000131445	0.000161679	0.000174938	0.00012212	0.000193338	0.000185513	0.000135389	0.000150315	0.000144455	0.000105381	0.00013302	0.000113256	0.000145902	0.000136684	8.83136e-05	0.000165493	0.000165427	0.000113319	8.88397e-05	0.000171356	9.7222e-05	0.000127829	0.000152292	0.000113869	0.000104503	0.000150914	0.000133794	0.000139081	0.000188171	0.000158236	0.00012238	0.000138592	0.000242659	9.7323e-05	0.000110147	0.000126261	8.13674e-05	0.000175766	0.000253041	0.000142081	0.000135834	0.000135378	0.000173546	0.000200932	0.000156237
1866	63.0752	11.7306	5.91349e-05	5.82284e-05	4.36542e-05	4.91218e-05	5.33215e-05	6.06678e-05	5.35627e-05	7.99279e-05	4.63172e-05	4.8237e-05	5.08641e-05	4.64688e-05	5.61927e-05	3.73499e-05	3.88429e-05	6.50283e-05	3.09319e-05	5.71363e-05	7.01678e-05	5.87158e-05	4.60735e-05	7.0488e-05	2.64653e-05	4.7013e-05	6.26954e-05	4.32322e-05	4.52436e-05	5.14436e-05	5.80191e-05	5.76823e-05	0.000105234	6.56833e-05	4.58531e-05	4.17704e-05	6.94808e-05	4.26302e-05	5.18793e-05	5.6017e-05	3.41849e-05	6.27995e-05	0.00011471	7.0307e-05	6.3748e-05	4.51803e-05	5.57031e-05	7.93918e-05	4.25848e-05
1877	56.2025	11.742	0.00055921	0.00053306	0.00052647	0.000674376	0.000443987	0.000665669	0.000517612	0.000424651	0.000459809	0.000575779	0.000585469	0.000454273	0.000512861	0.000620654	0.000480916	0.000407882	0.000503823	0.000508191	0.000614111	0.000607093	0.000655632	0.000328067	0.00063418	0.000673024	0.000573594	0.000597996	0.000621683	0.000495402	0.000615637	0.000434633	0.000242247	0.000369791	0.000338389	0.000373182	0.000253836	0.000302498	0.000330097	0.00035109	0.000357622	0.00038756	0.000371892	0.000510773	0.000616213	0.000450732	0.000205615	0.000393363	0.000538873
287	73.066	11.8222	0.000265043	0.000380876	0.000343514	0.000298238	0.000465007	0.000458948	0.000409159	0.000362311	0.000245157	0.00031135	0.000327474	0.000483121	0.000384989	0.000347065	0.000636038	0.00061395	0.000566329	0.000316674	0.000354008	0.000302204	0.000571413	0.000409262	0.000268522	0.000596127	0.000337616	0.000387926	0.000489607	0.00016525	0.000145493	0.000148597	0.000335366	0.000449844	0.000313425	0.000281133	0.000379339	0.000528027	0.000328481	0.000410754	0.000424432	0.00024225	0.000141644	0.000185839	0.000598602	0.000509621	0.000186126	0.000305165	0.000344972
1448	57.1682	11.8254	0.00104085	0.0010067	0.00100381	0.000926562	0.000919297	0.00115271	0.000891677	0.000964591	0.000912693	0.000849078	0.00101194	0.000875885	0.00102922	0.00100044	0.0011205	0.000890679	0.00122189	0.000992787	0.000941409	0.000910866	0.00114777	0.000955655	0.00101884	0.00101907	0.000642996	0.00102222	0.00103821	0.00109073	0.00135852	0.000975953	0.000766167	0.00103414	0.000960874	0.000982212	0.000984786	0.000876777	0.000980812	0.000972034	0.00108076	0.000746167	0.000821949	0.000850734	0.00107353	0.00120532	0.000915275	0.000993958	0.000829657
124	58.1768	12.0081	0.000172634	0.000212915	0.000185418	0.000158235	0.000203743	0.00026443	0.0001948	0.000184857	0.00015434	0.000180212	0.000198156	0.000197413	0.000216784	0.000167054	0.000210906	0.000159248	0.000163802	0.000162114	0.000208583	0.000146309	0.00027362	0.00018957	0.000148345	0.000264696	0.000194558	0.00026208	0.000211212	0.000115543	0.000102612	0.000108943	9.68437e-05	0.000139123	0.000124283	0.000107746	7.22556e-05	9.00367e-05	8.63683e-05	9.16343e-05	9.94379e-05	0.000125299	8.85633e-05	7.74263e-05	0.00013475	0.000160752	6.50129e-05	0.000187217	0.000149469
1689	84.1235	12.0444	0.000225529	0.000218536	0.000219059	0.00024718	0.000182833	0.000263667	0.000269179	0.000217796	0.000261636	0.000228066	0.000293531	0.000268628	0.000239782	0.000186126	0.00024017	0.00019443	0.000198539	0.000283815	0.000251091	0.000258829	0.000291558	0.000220041	0.000268674	0.000278153	0.000252489	0.000259232	0.000230386	0.000213275	0.000311733	0.000242264	0.000118491	0.000208847	0.000163329	0.000153433	0.000114984	0.000151824	0.000181165	8.64779e-05	0.000198265	0.000160397	0.000182618	0.000184821	0.000199866	0.000192468	0.000128983	0.000226601	0.000260564
424	85.0828	12.1087	0.000233557	0.000355518	0.000253722	0.000366008	0.000212998	0.000258438	0.000420816	0.000341308	0.000293012	0.000194604	0.000448801	0.000474944	0.000432922	0.000357111	0.000344827	0.000198718	0.000210495	0.000297328	0.000236907	0.000318604	0.000454136	0.000308743	0.000270647	0.000401479	0.000502932	0.000433246	0.000189194	0.000349276	0.000448109	0.000312279	0.000203918	0.000242376	0.000188793	0.000206549	0.000182348	0.000244403	0.000251011	0.000178655	0.000272225	0.000326678	0.000193998	0.000321655	0.000241662	0.000275599	0.000202411	0.000347954	0.000258432
262	71.1088	12.1095	0.000375395	0.000494596	0.000425996	0.000362923	0.000362997	0.000432781	0.000661801	0.000458908	0.000371778	0.000482333	0.000426535	0.000671852	0.000616186	0.000470279	0.000503916	0.000531903	0.000320906	0.000415042	0.000407158	0.000383377	0.000664944	0.000543204	0.000534638	0.000595718	0.000360845	0.00039182	0.00034512	0.000572199	0.000558685	0.000433477	0.000249366	0.000402753	0.000236549	0.000299238	0.000219079	0.000301989	0.00042241	0.00035657	0.000444703	0.000418744	0.000379738	0.000512315	0.000366857	0.000503845	0.00032245	0.000575573	0.000441018
1484	57.1655	12.1196	0.000657804	0.000487214	0.000725308	0.000657143	0.00051355	0.000715941	0.000623803	0.00047167	0.000714621	0.000562808	0.00066582	0.000729809	0.00052595	0.00049116	0.000583871	0.000518069	0.000553414	0.000752348	0.000706088	0.000800779	0.000537255	0.000472503	0.000678038	0.00053918	0.00063995	0.000615457	0.000596218	0.00102114	0.00109366	0.000787034	0.00026304	0.000603485	0.000508925	0.000653	0.000287983	0.00054594	0.000729007	0.000612203	0.000703681	0.000760234	0.000621254	0.000831341	0.000670336	0.000619096	0.000403631	0.000919396	0.00074845
998	207.024	12.1378	8.85883e-05	7.382e-05	0.000103372	9.95059e-05	5.59389e-05	0.000129734	5.73208e-05	0.000146016	9.56805e-05	5.94237e-05	6.85141e-05	5.05579e-05	8.88202e-05	7.19772e-05	8.89847e-05	9.79162e-05	0.000120415	8.25785e-05	8.48515e-05	7.00434e-05	0.000110915	0.000143026	6.96594e-05	6.82583e-05	6.21986e-05	0.000106107	9.83138e-05	7.72831e-05	9.16574e-05	9.4485e-05	8.23024e-05	6.45958e-05	9.38432e-05	6.65585e-05	8.32331e-05	0.000104089	7.79081e-05	7.79911e-05	9.80129e-05	5.06631e-05	0.000132182	0.000119612	6.47076e-05	0.000124634	0.000222489	7.13162e-05	6.43125e-05
1897	73.0916	12.1389	8.88926e-05	8.09938e-05	8.0165e-05	8.53781e-05	6.06264e-05	0.000129059	4.89952e-05	0.000116821	8.85576e-05	5.43075e-05	5.18934e-05	4.84957e-05	6.05556e-05	5.78623e-05	9.34896e-05	9.41371e-05	0.000119579	6.36625e-05	6.82916e-05	5.83858e-05	0.000111104	0.00011945	7.04278e-05	6.64967e-05	4.92837e-05	0.000119871	0.00010131	8.21764e-05	6.88582e-05	9.29757e-05	0.000103118	4.32418e-05	8.2616e-05	6.37353e-05	5.69742e-05	8.52951e-05	6.07933e-05	8.32594e-05	8.71674e-05	6.63412e-05	0.000123176	8.7501e-05	6.0874e-05	0.000126265	0.000156916	4.95969e-05	5.77483e-05
1456	109.045	12.1413	0.000108171	9.24569e-05	9.30656e-05	0.000110422	9.75206e-05	0.000103968	0.000109484	0.0001714	0.000165999	7.1493e-05	0.000105813	0.000130618	0.000104392	8.7428e-05	7.67421e-05	0.000179135	9.51998e-05	0.000135283	0.000141888	0.000117913	6.66583e-05	0.000114351	6.34329e-05	8.38554e-05	6.73306e-05	9.18975e-05	0.000112295	9.09943e-05	0.000111598	9.61032e-05	0.000145592	0.000135164	9.18683e-05	8.86e-05	0.000175905	6.63844e-05	9.41215e-05	9.71602e-05	9.89212e-05	8.85797e-05	0.000123287	9.74996e-05	8.89417e-05	0.000108226	0.00011551	0.000118221	8.48292e-05
1565	119.033	12.1595	5.30138e-05	6.52842e-05	5.13295e-05	7.79726e-05	4.21055e-05	7.63612e-05	3.83975e-05	5.06028e-05	3.56663e-05	4.68916e-05	9.21228e-05	5.0983e-05	6.86427e-05	7.81258e-05	4.84707e-05	4.73015e-05	4.43591e-05	4.7193e-05	5.06726e-05	6.32915e-05	7.24674e-05	5.39298e-05	4.17264e-05	6.00659e-05	7.10744e-05	7.0478e-05	8.27542e-05	3.92496e-05	6.46655e-05	5.04554e-05	2.77567e-05	4.99244e-05	4.64627e-05	2.68801e-05	4.33461e-05	3.57038e-05	2.98744e-05	3.80316e-05	2.46552e-05	4.86486e-05	5.02078e-05	4.72802e-05	4.38824e-05	3.64686e-05	2.38343e-05	4.46734e-05	5.59443e-05
1841	124.049	12.1743	2.2993e-05	1.92221e-05	1.565e-05	3.07836e-05	2.31607e-05	4.34302e-05	2.53421e-05	6.46595e-05	3.13652e-05	2.5029e-05	3.89264e-05	4.82252e-05	2.06762e-05	1.08751e-05	1.05696e-05	7.60787e-05	1.95719e-05	3.2587e-05	5.92823e-05	2.31515e-05	2.37818e-05	2.25613e-05	2.8063e-06	1.30057e-05	1.55448e-05	3.07676e-05	1.22796e-05	1.69803e-05	2.05925e-05	1.53829e-05	4.99064e-05	2.31003e-05	1.56099e-05	1.93451e-05	5.95985e-05	1.07397e-05	2.05159e-05	1.60286e-05	1.95257e-05	1.90351e-05	3.10906e-05	1.1039e-05	1.93507e-05	1.90827e-05	3.2375e-05	3.01074e-05	1.94363e-05
1835	81.0736	12.1764	6.77508e-05	7.93251e-05	8.39308e-05	8.96058e-05	5.29733e-05	9.7047e-05	8.51245e-05	0.000163866	0.000125792	6.72418e-05	5.68597e-05	9.96361e-05	7.09721e-05	5.39138e-05	7.84993e-05	0.000155959	7.88251e-05	8.81606e-05	0.000116754	0.000101497	6.24938e-05	8.68821e-05	5.56069e-05	7.00424e-05	6.60151e-05	6.26583e-05	7.81601e-05	6.27473e-05	6.12562e-05	4.94488e-05	0.00012534	0.000117127	5.46177e-05	6.55172e-05	0.000111969	6.60367e-05	7.41792e-05	6.50286e-05	5.92803e-05	6.72016e-05	0.000109651	7.32751e-05	6.62392e-05	7.68451e-05	8.28116e-05	9.39919e-05	7.63637e-05
1537	93.0692	12.2113	9.49072e-05	0.000118636	8.60329e-05	0.000101555	7.05221e-05	0.00011086	9.52396e-05	0.000112356	0.000103038	0.000119228	0.000100392	0.000101157	0.000104247	9.73478e-05	8.0409e-05	6.61752e-05	8.80864e-05	7.39966e-05	0.000111321	7.75493e-05	0.000100679	8.062e-05	0.000103462	0.000167241	8.61565e-05	0.000112668	9.47221e-05	6.3694e-05	6.66863e-05	4.25805e-05	4.67174e-05	7.08632e-05	5.67422e-05	5.3289e-05	4.97278e-05	5.06512e-05	5.69844e-05	4.98248e-05	5.65777e-05	5.46798e-05	5.3342e-05	7.08214e-05	7.99869e-05	7.63839e-05	5.06279e-05	8.05229e-05	6.29421e-05
365	79.0598	12.2424	0.000570892	0.000547811	0.000524177	0.000559981	0.000501346	0.000558355	0.000504027	0.0008205	0.000549734	0.000520188	0.000543411	0.000535461	0.000496986	0.000417691	0.000490131	0.000455016	0.000512728	0.000523821	0.000678768	0.000473496	0.000441763	0.000552014	0.000443846	0.000364027	0.000337895	0.000394821	0.000421953	0.000402075	0.000483847	0.000538192	0.000511686	0.000603944	0.000538698	0.000486099	0.000541032	0.0004781	0.000397236	0.000342025	0.000435305	0.000694632	0.000606892	0.000487286	0.000451124	0.00052575	0.000588121	0.000515601	0.000432344
1905	122.036	12.2434	8.19463e-05	0.000100054	0.000109328	9.71674e-05	9.31281e-05	8.73044e-05	9.54605e-05	0.000111424	9.01756e-05	0.000116375	8.37488e-05	6.65409e-05	0.000103198	6.39543e-05	7.44222e-05	8.44581e-05	8.91533e-05	8.52173e-05	0.000103432	7.81746e-05	8.42776e-05	7.49501e-05	8.0385e-05	7.58298e-05	7.45541e-05	5.61615e-05	7.04372e-05	0.000106814	8.99649e-05	9.13577e-05	0.000100886	9.93734e-05	8.5778e-05	7.67584e-05	0.000105512	8.45728e-05	8.44248e-05	7.39383e-05	8.11029e-05	9.79489e-05	0.000111724	7.88719e-05	5.68486e-05	8.29239e-05	8.67213e-05	9.91939e-05	7.67615e-05
584	107.004	12.2434	0.000357492	0.000407869	0.000398894	0.000397265	0.000310651	0.000309375	0.000428796	0.000498075	0.000436876	0.000523695	0.000371747	0.000384614	0.00039393	0.000278051	0.000373206	0.000399019	0.000313866	0.000328362	0.000367968	0.000297044	0.00029157	0.000432217	0.000316215	0.000323229	0.000281811	0.000272888	0.000260693	0.000354451	0.000390706	0.000324675	0.000444068	0.000411787	0.000456289	0.0003978	0.00047962	0.000372606	0.000320758	0.000305344	0.00034051	0.000335273	0.000423613	0.00035044	0.000310314	0.0003128	0.000331749	0.000397244	0.000369677
1783	103.002	12.2439	8.31824e-05	0.000104101	7.66049e-05	8.9455e-05	8.6179e-05	8.8014e-05	9.97219e-05	0.000136384	0.000129247	9.86182e-05	5.59975e-05	0.000107412	8.17207e-05	8.37078e-05	8.98046e-05	0.000118928	7.16019e-05	6.8797e-05	9.52008e-05	7.57606e-05	7.60538e-05	0.000139592	6.62842e-05	9.03036e-05	7.50601e-05	6.21519e-05	6.6155e-05	0.000111409	0.000100962	0.000100986	0.000121933	0.000106351	0.000115955	8.56491e-05	0.000121066	0.000132015	8.4576e-05	7.80262e-05	7.37693e-05	0.000110231	0.000115503	0.000124095	7.8399e-05	7.39735e-05	8.06687e-05	0.000111513	9.4388e-05
1918	80.1141	12.2451	3.61312e-05	4.91915e-05	4.08955e-05	5.3197e-05	3.77379e-05	5.40628e-05	5.37664e-05	5.56478e-05	3.62882e-05	4.65612e-05	4.19216e-05	2.52692e-05	6.68571e-05	2.17961e-05	4.65134e-05	2.83149e-05	5.19663e-05	4.98222e-05	2.63398e-05	2.79097e-05	4.71319e-05	4.53835e-05	4.9335e-05	2.91749e-05	3.68462e-05	3.5868e-05	3.82937e-05	2.44744e-05	3.92554e-05	2.85277e-05	4.27777e-05	3.49173e-05	4.3384e-05	2.5303e-05	3.18245e-05	4.22328e-05	2.86237e-05	2.53448e-05	3.85615e-05	5.50633e-05	5.49053e-05	4.37615e-05	3.99201e-05	4.43699e-05	4.8227e-05	2.98957e-05	2.77323e-05
1909	108.088	12.2464	3.81251e-05	3.60926e-05	3.30036e-05	4.3144e-05	3.32265e-05	3.55415e-05	5.86262e-05	4.91719e-05	3.72337e-05	4.97317e-05	3.26366e-05	3.15424e-05	3.40958e-05	2.79921e-05	4.22601e-05	4.49224e-05	5.1096e-05	3.70368e-05	3.72701e-05	3.98389e-05	3.29063e-05	4.52188e-05	3.30997e-05	2.23292e-05	3.54278e-05	4.03636e-05	2.14405e-05	3.2371e-05	3.50251e-05	4.52278e-05	4.37341e-05	4.70209e-05	4.1475e-05	3.44763e-05	5.02344e-05	4.28693e-05	3.51025e-05	2.51041e-05	4.15712e-05	3.71661e-05	8.81501e-05	5.65477e-05	4.10208e-05	4.62222e-05	4.46109e-05	4.83667e-05	6.19894e-05
1786	104.008	12.2643	0.000420022	0.000413571	0.000461313	0.000509586	0.000388947	0.000398772	0.000459046	0.000538703	0.000422421	0.000539063	0.000417311	0.000340485	0.000442199	0.000421876	0.00038894	0.000524428	0.000364476	0.000453452	0.000539968	0.000396394	0.000396558	0.000503585	0.000381686	0.000463023	0.000438595	0.000383069	0.000357172	0.000438293	0.000418729	0.000446316	0.000396184	0.000486529	0.000540026	0.000432761	0.000589476	0.000403258	0.000363135	0.000360588	0.000418711	0.000404215	0.000519843	0.000420024	0.00041527	0.000399019	0.000539318	0.000429737	0.000446003
1301	71.1474	12.2829	0.000303797	0.00016665	0.000260702	0.000265803	0.000234981	0.00034765	0.000269516	0.000184536	0.000286929	0.000175176	0.000277015	0.000306165	0.000221533	0.000259418	0.00021861	0.000237148	0.000242401	0.000333295	0.00029926	0.000363605	0.000256315	0.000177533	0.000303319	0.000196258	0.000290539	0.000289023	0.000236212	0.000426626	0.000442504	0.000338259	0.000106722	0.000246329	0.00021011	0.00028606	0.000115268	0.000237166	0.000308838	0.00024477	0.000300531	0.000337181	0.000217027	0.000378151	0.000322191	0.000261967	0.000129781	0.000381092	0.000260882
331	77.0319	12.3615	0.0051833	0.00564435	0.00604352	0.00599329	0.0060118	0.00542636	0.0053638	0.00703332	0.0055092	0.00537898	0.00570757	0.00527093	0.00616717	0.00519556	0.00661443	0.00721953	0.00599582	0.00609781	0.00709598	0.00623851	0.00455045	0.00653659	0.00429866	0.00515155	0.00618778	0.00523054	0.00458601	0.00541293	0.006779	0.00504028	0.00709173	0.0058356	0.00643643	0.00627306	0.00696619	0.00556567	0.00444333	0.00516641	0.00464603	0.00632388	0.00787395	0.00595515	0.00522546	0.00621656	0.00607922	0.00595636	0.00611038
25	52.1996	12.3617	0.000157082	0.000155195	0.000204402	0.000344024	0.000178702	0.000291662	0.000193766	0.000204094	0.000326905	0.000166097	0.000309249	0.000126978	0.000247549	0.000185786	0.000213628	0.000376927	0.000222701	0.000171263	0.000270396	0.000212777	0.000198501	0.000238991	0.000298444	0.0001934	0.000207888	0.000241339	0.000130182	0.000145868	0.000288243	0.00014366	0.000217605	0.000181847	0.000175851	0.000330581	0.000192644	0.000190315	0.000171661	0.000151756	0.00027887	0.000168508	0.000298163	0.000198662	0.000148278	0.000190943	0.000187055	0.00020866	0.000355591
172	63.0946	12.3621	0.000293439	0.000211799	0.000398264	0.000238337	0.000306798	0.00025225	0.000251078	0.000257206	0.000383575	0.000287868	0.000366879	0.000276621	0.00024509	0.000253954	0.000237042	0.000302774	0.000324635	0.000442978	0.00034014	0.000325725	0.000283416	0.000402849	0.000230532	0.000195971	0.000307638	0.000236125	0.000262596	0.000300102	0.00028434	0.000372379	0.000289245	0.000416283	0.000291735	0.000314506	0.000294483	0.000210953	0.000228747	0.000253253	0.000208938	0.000318594	0.000303231	0.000219479	0.000236841	0.000261931	0.000245154	0.000451191	0.000221845
9	51.1341	12.3625	0.00191952	0.00198162	0.00212547	0.00212643	0.00185089	0.00187966	0.00213993	0.00242884	0.00192446	0.0018899	0.00215369	0.00191757	0.00206803	0.00198927	0.00226207	0.00217632	0.00196453	0.00219012	0.00229235	0.0019565	0.00164287	0.00216069	0.00166597	0.00186336	0.00197071	0.00178835	0.00186339	0.00190463	0.00217104	0.00185816	0.00233392	0.00196314	0.00216764	0.00229181	0.00241226	0.0019615	0.00175347	0.00189145	0.00166492	0.00218561	0.00289455	0.00184721	0.00180252	0.00221301	0.0021531	0.00213963	0.0021165
351	78.1095	12.3626	0.000541578	0.000573674	0.000602318	0.000560292	0.000559726	0.000879956	0.000555697	0.000903228	0.000546675	0.000764154	0.000651123	0.000552073	0.000617047	0.000479184	0.000967982	0.000638053	0.000602663	0.000833744	0.000641317	0.000861032	0.000557845	0.000669077	0.000442789	0.000559529	0.000609506	0.000512312	0.000522788	0.000555583	0.000609899	0.00100936	0.000685584	0.000543809	0.000640367	0.00064099	0.000695181	0.000541564	0.000460088	0.000718189	0.000434127	0.000974765	0.000872408	0.000775804	0.000674159	0.00074121	0.000568249	0.00059062	0.000560189
2	50.1204	12.3628	0.000786299	0.000927343	0.00101651	0.000996137	0.000844828	0.000845777	0.000820447	0.000979614	0.000884649	0.000772511	0.0009928	0.000838313	0.00101838	0.000856082	0.0010296	0.000931464	0.000888628	0.000889641	0.00113262	0.000859096	0.000860772	0.00118139	0.000768252	0.000834162	0.000987148	0.000967094	0.000717927	0.000783697	0.000712846	0.000770871	0.00105615	0.000772632	0.0010701	0.00102135	0.00109017	0.000827544	0.000813918	0.00082036	0.000742515	0.00111466	0.00108098	0.000770172	0.000798501	0.000942107	0.00100362	0.000891191	0.000922496
304	74.0501	12.3637	0.000377128	0.000425444	0.00044676	0.000337896	0.000430102	0.000473379	0.000443136	0.000469875	0.00037958	0.00046953	0.000451298	0.000448754	0.000427511	0.000382453	0.000577659	0.000650327	0.000425984	0.000371431	0.000465652	0.000456985	0.000274157	0.000452466	0.000300078	0.000415028	0.000567203	0.000452889	0.000364392	0.000471028	0.000611459	0.000370859	0.000493642	0.000377303	0.000450821	0.000366499	0.000420624	0.000442311	0.000323755	0.000499366	0.000366259	0.000545841	0.000651797	0.00044613	0.000492234	0.000380735	0.000471211	0.000421211	0.000462964
881	75.999	12.3722	0.000519609	0.000320883	0.00031063	0.000255978	0.000461479	0.000261699	0.000248625	0.000255519	0.000230723	0.000417436	0.000270832	0.000260689	0.000254517	0.000242157	0.000273281	0.000274541	0.000321948	0.000348324	0.000373676	0.000351604	0.000223037	0.000412747	0.000144097	0.000525336	0.000539913	0.000303432	0.000336784	0.000414071	0.000301778	0.000492928	0.000338188	0.000505258	0.000354571	0.00034821	0.000300623	0.000464852	0.000255279	0.000392022	0.000267562	0.000314194	0.000392222	0.000594511	0.000370287	0.000372304	0.000261126	0.000287695	0.000347705
557	104.997	12.3782	0.00657016	0.00736264	0.00759378	0.00740072	0.00670984	0.0068724	0.00701573	0.00835559	0.00731672	0.00782531	0.00777875	0.00695567	0.00745074	0.0068673	0.00838872	0.00809784	0.00703094	0.0077565	0.00887734	0.0070791	0.00605758	0.00913517	0.00550219	0.00707016	0.00761607	0.00651785	0.00612594	0.00692076	0.00752476	0.00594145	0.00856873	0.00749371	0.00852463	0.00820619	0.00844015	0.0070249	0.00581875	0.00739191	0.00641651	0.00812336	0.0116607	0.00656612	0.00648933	0.00765959	0.0074254	0.00867213	0.00771912
1425	61.0439	12.3801	6.63078e-05	9.58242e-05	0.000104491	8.51083e-05	7.23886e-05	9.07118e-05	0.000108175	9.27693e-05	4.06166e-05	9.67778e-05	8.83581e-05	8.11829e-05	0.000100762	8.98677e-05	0.000103684	9.97338e-05	7.08443e-05	0.000102579	8.83289e-05	8.06391e-05	7.50003e-05	9.12184e-05	5.46717e-05	6.12729e-05	7.89815e-05	9.0515e-05	8.77978e-05	0.000116273	8.84987e-05	7.62352e-05	8.21028e-05	9.0276e-05	9.8606e-05	0.00011149	8.94189e-05	7.84833e-05	5.93485e-05	9.44126e-05	4.84555e-05	7.59147e-05	0.000110678	9.1843e-05	7.19277e-05	7.08558e-05	8.36323e-05	9.8836e-05	5.35339e-05
1629	72.996	12.3803	0.000112298	9.41526e-05	5.52667e-05	7.2008e-05	9.31393e-05	7.67892e-05	3.49529e-05	0.000107853	8.61828e-05	9.40904e-05	0.000118153	9.60042e-05	7.7719e-05	7.4836e-05	9.16794e-05	8.49525e-05	8.18535e-05	9.26454e-05	6.35922e-05	9.97062e-05	8.81941e-05	0.000104094	7.60161e-05	6.3925e-05	6.56484e-05	6.53384e-05	8.35156e-05	9.29349e-05	8.71977e-05	9.92964e-05	0.000138924	0.000116188	0.000116499	7.73304e-05	0.000160009	0.000108256	8.22602e-05	8.12472e-05	8.1975e-05	0.00011359	0.000124401	0.00010491	7.60815e-05	0.000100783	0.000120592	7.22341e-05	0.000134783
641	120.012	12.3827	0.00121368	0.00127535	0.00125577	0.00105941	0.00126429	0.00121258	0.00124154	0.00159018	0.00112249	0.001145	0.00127195	0.00123004	0.00139818	0.000969547	0.00126681	0.0014184	0.00132248	0.00118145	0.00138925	0.00128227	0.00121908	0.00140737	0.00103036	0.00128151	0.00140451	0.00120602	0.00105179	0.000913457	0.00133881	0.000958243	0.00125303	0.00116647	0.00130357	0.00118289	0.00141992	0.00117782	0.00087313	0.0010762	0.000997784	0.00151248	0.00155019	0.00116937	0.00126274	0.00128506	0.00126022	0.00128138	0.00128578
852	62.0577	12.3836	0.000189732	0.000124355	0.000214993	0.000157008	0.000179921	0.000134654	0.000221147	0.000196997	0.000189274	0.000174804	0.000142447	0.000221509	0.000234619	0.000188648	0.000207224	0.000121476	0.000216162	0.000221218	0.000189544	0.000180327	0.000195096	0.000223279	0.000205296	0.000193148	0.000218722	0.000178117	0.000177954	0.000230679	0.000215881	0.000193587	0.000179791	0.000211075	0.00020909	0.00019823	0.000232205	0.000190598	0.000135893	0.000190976	0.000184702	0.000172164	0.000270243	0.0001941	0.000146594	0.000232319	0.000233482	0.000185468	0.000229736
1226	121.068	12.384	0.00017657	0.000194412	0.000194586	0.00015191	0.000179959	0.000178566	0.000112023	0.000207145	0.000196112	0.000158149	0.000103984	0.000137807	0.000191619	0.000132655	0.000182766	0.00023093	0.000159158	0.000178119	0.000182063	0.00019025	0.000163058	0.000199133	0.000161072	0.000148237	0.000207909	0.000153644	9.02231e-05	0.000193	0.000184836	0.000140372	0.000175433	0.00018416	0.000153204	0.0001726	0.000208674	0.000176029	0.000135647	9.03932e-05	0.000152941	0.00019697	0.000218534	0.000183135	0.000160445	0.000172671	0.00019202	0.000192762	0.000221719
320	75.048	12.385	0.000163548	0.000211893	0.000230975	0.000478195	0.000466038	0.000349194	0.000268507	0.000208453	0.000329376	0.000342638	0.000344615	0.000342926	0.000359655	0.000376392	0.000424978	0.000462428	0.000357	0.000405967	0.000268062	0.000394476	0.000248512	0.00049968	0.00024851	0.000329488	0.000182894	0.000147949	0.000182737	0.000342685	0.00021407	0.000340679	0.00039582	0.000430201	0.000391244	0.000357255	0.000332356	0.000340191	0.000291578	0.000270193	0.0002739	0.000257275	0.000586077	0.000342617	0.000324805	0.000339104	0.000337915	0.000242281	0.00030738
576	106.086	12.3866	0.000701843	0.000544152	0.000630614	0.000511106	0.000516376	0.000449158	0.000560919	0.000570845	0.000477171	0.000512795	0.00056363	0.000509441	0.000523641	0.0004723	0.000580609	0.000632016	0.000646515	0.000604196	0.00055192	0.000538313	0.000630985	0.000591536	0.000435725	0.000477145	0.000626693	0.000414606	0.000482856	0.000505159	0.000543288	0.000762062	0.00057352	0.000535997	0.000575637	0.000566416	0.000711321	0.000520233	0.00043673	0.000508916	0.000436367	0.000673245	0.000798084	0.000799567	0.000497987	0.000612423	0.000519999	0.000599817	0.000582964
1687	65.0628	12.3907	0.000296662	0.000317408	0.000315147	0.000300887	0.000319779	0.000299659	0.000310346	0.000332719	0.000299425	0.000296414	0.000314885	0.00035652	0.000397411	0.000259064	0.000342155	0.000371031	0.000293781	0.0003278	0.000328481	0.00033358	0.000264427	0.000375676	0.000260071	0.000363675	0.000345788	0.000271346	0.000315088	0.000274354	0.0003334	0.000264606	0.000321292	0.000282476	0.000290317	0.000294671	0.000308711	0.000342326	0.000290904	0.000280644	0.000258132	0.00033094	0.000354237	0.000304257	0.000280576	0.000326794	0.000388211	0.000312083	0.000322588
1864	89.0098	12.4065	0.000149116	0.000190609	0.000190616	0.000212414	0.000166947	0.000168223	0.000166557	0.000197982	0.000192501	0.0001817	0.000188453	0.000165307	0.000170988	0.00016491	0.000175139	0.000169743	0.000186112	0.00016799	0.000198222	0.000193472	0.000144379	0.000203797	0.000154952	0.00017501	0.000176404	0.000132776	0.000152089	0.000175237	0.000197394	0.000196248	0.000201684	0.000141623	0.000177041	0.00016931	0.00022943	0.000168276	0.000157177	0.000149442	0.000134739	0.000193871	0.000218497	0.000191071	0.000164126	0.000192127	0.000228119	0.000206682	0.00020421
1878	91.0092	12.4128	0.000393979	0.000448016	0.000431767	0.000397798	0.000440642	0.000444161	0.000454022	0.000465501	0.000392221	0.000456108	0.000394742	0.000423537	0.000486029	0.000386871	0.000404169	0.00042067	0.000368207	0.000485364	0.000498568	0.000441727	0.000367534	0.000502936	0.000334167	0.000478006	0.0004974	0.000416726	0.000374944	0.000377484	0.000384159	0.000310967	0.000393479	0.000354537	0.00036863	0.000345167	0.000408538	0.000343548	0.00032359	0.000336743	0.000295118	0.000406816	0.000481213	0.000371058	0.00037752	0.000436372	0.000402431	0.000449572	0.000427251
1857	119.01	12.478	8.72841e-05	0.000155139	0.000119153	9.85125e-05	0.000133415	0.000136737	0.000140513	0.000133551	0.000128489	0.00013082	0.000127177	0.000146804	0.000177132	0.000118114	0.000101098	0.00014441	0.00010523	9.78354e-05	0.000141559	0.000120326	0.000124384	0.000135822	9.85569e-05	0.000211402	0.000139371	0.000141218	9.43669e-05	9.98412e-05	8.28876e-05	9.40193e-05	8.37372e-05	4.41626e-05	8.87737e-05	8.3206e-05	6.82891e-05	7.09544e-05	5.90329e-05	4.54595e-05	5.7836e-05	9.23788e-05	0.000123632	8.19845e-05	9.27637e-05	0.000106897	0.000106415	0.000130762	0.000114308
811	208.085	12.5019	0.000210204	0.00020663	0.00021701	0.000245758	0.000299136	0.000239071	0.000306294	0.000405347	0.000202619	0.000203324	0.000305211	0.000382674	0.000250722	0.000172704	0.000276726	0.000228291	0.000195235	0.000379582	0.00032777	0.000223425	0.000186492	0.000336776	0.000234566	0.000287819	0.000160638	0.000189608	0.000194492	0.000204714	0.0002848	0.000238127	0.00033485	0.000151261	0.000336513	0.00030995	0.000298524	0.000263096	0.000244667	0.000232087	0.000194518	0.000316975	0.000401146	0.000266186	0.000208083	0.000280724	0.000225886	0.000368297	0.00020334
815	209.067	12.5026	0.000167429	0.000166852	0.000181766	0.000200201	0.000261281	0.000160624	0.000230254	0.00030008	0.000159327	0.000152486	0.000229306	0.000273965	0.000205449	0.000135519	0.000232037	0.000190602	0.000169559	0.00031199	0.000323705	0.000193109	0.000141805	0.000231997	0.000202741	0.000233669	0.000120731	0.00014191	0.000155095	0.000197303	0.000239076	0.00018972	0.000293627	0.000156422	0.000257843	0.000221159	0.000259413	0.000197009	0.000139206	0.000173619	0.000156506	0.000259359	0.000322088	0.000216388	0.000167804	0.000209822	0.00019213	0.000269906	0.000164762
804	207.025	12.5027	0.00113407	0.00121572	0.00117728	0.0014665	0.0016704	0.00115144	0.00158743	0.00194004	0.00108137	0.00114167	0.00155646	0.00167452	0.00137014	0.000920937	0.00140819	0.00139892	0.00103259	0.00193758	0.00200948	0.00134321	0.00103529	0.00187393	0.00117869	0.00153809	0.000896539	0.00101357	0.00114267	0.00125655	0.00152865	0.00124354	0.00200021	0.000994058	0.00162048	0.00169995	0.00166057	0.00143634	0.00122036	0.00122907	0.00107366	0.00156317	0.0021269	0.00131924	0.00113398	0.00136818	0.00126022	0.00164573	0.0011951
792	192.957	12.5039	0.000113984	0.00013	0.000152545	0.000135623	0.000146748	0.000118705	0.000157604	0.000224647	0.000115353	0.000108117	0.00015361	0.000172875	0.000125628	0.000120211	0.000161379	0.000146449	0.000114879	0.000169915	0.000192239	0.000143569	0.00010655	0.000148708	0.000129437	0.000170707	0.000110933	0.000124189	9.82675e-05	0.000146814	0.000137669	0.000134822	0.00013309	0.000123179	0.000185998	0.000191446	0.000162905	0.000146289	0.000130005	0.000146508	0.000115522	0.000151836	0.000221315	0.000138665	0.000108533	0.000122874	0.000138807	0.000157346	0.000137814
937	191.02	12.5052	0.000155444	0.000125493	0.000168359	0.0001715	0.000180859	0.000166139	0.000155204	0.000254588	0.000116168	0.000147008	0.000167833	0.00020427	0.000156182	0.000141068	0.000180925	0.000161324	0.000127824	0.000247704	0.000251153	0.000149757	0.000135731	0.000195175	0.000165843	0.000183219	0.000115499	0.000112923	0.000115503	0.000160062	0.000184243	0.000145833	0.000186351	0.000152406	0.000181652	0.000208078	0.000199858	0.000156782	0.000122886	0.000141695	0.000163025	0.000186349	0.000251606	0.000164902	0.000123427	0.000165187	0.000187375	0.000185191	0.000128287
690	132.965	12.5056	0.000113395	0.000113238	0.000169783	0.000185374	0.000173765	0.000172183	0.000152156	0.000202836	0.000169988	0.000107474	0.000149285	0.000184253	0.000141247	9.32167e-05	0.000150822	0.000132611	0.000121095	0.000212388	0.000202245	0.000141632	0.00012924	0.000213785	0.00018165	0.000119005	0.0001762	0.000146184	0.000169737	0.00017225	0.00016289	0.000187476	0.000199192	0.000166318	0.000149073	0.000179707	0.000225347	0.000150617	0.00011907	0.000115308	0.000143967	0.000157481	0.000226328	0.000179036	0.000167395	0.000149474	0.000129818	0.000179282	0.000160435
1220	97.088	12.5174	0.000136815	0.000147568	0.000166219	0.000155797	0.000197957	0.000137392	0.000157125	0.000195027	0.000138662	0.000138566	0.000168182	0.000171264	0.000144548	0.000108973	0.00014161	0.000180262	0.000156296	0.000201276	0.000165329	0.000121138	0.000122057	0.000211697	0.000148335	0.00017748	0.000118137	0.000136876	0.000105472	0.000174643	0.000216498	0.000161016	0.000198531	0.000124411	0.000165801	0.000197071	0.000205596	0.000160559	0.000138578	0.000146285	0.000115497	0.000173091	0.000207634	0.000197213	0.000146731	0.000165357	0.000152049	0.000168122	0.000145788
1920	107.105	12.5244	7.41051e-05	7.44635e-05	8.28554e-05	7.59242e-05	6.86262e-05	7.79013e-05	6.99264e-05	8.7242e-05	6.22353e-05	7.518e-05	7.85937e-05	7.60293e-05	7.08888e-05	6.11312e-05	9.09432e-05	9.13157e-05	7.66896e-05	6.04229e-05	0.000101611	6.92024e-05	5.23952e-05	9.9714e-05	5.74566e-05	6.40599e-05	6.63811e-05	6.28973e-05	5.33656e-05	9.15946e-05	9.47048e-05	7.94159e-05	9.1852e-05	9.34095e-05	9.33033e-05	7.33478e-05	9.63057e-05	8.37544e-05	7.35696e-05	8.36145e-05	6.45229e-05	8.4948e-05	9.42227e-05	9.36057e-05	7.20551e-05	7.92719e-05	9.96808e-05	8.79009e-05	7.31457e-05
506	96.1211	12.5279	0.000242548	0.000295691	0.000335838	0.000219819	0.000303712	0.000282164	0.000297352	0.000263866	0.000267288	0.000169455	0.00026304	0.000320188	0.000226212	0.000291036	0.000191885	0.000334505	0.000316537	0.000405947	0.000246745	0.000232495	0.000253975	0.000358982	0.000261074	0.000327474	0.000279534	0.000206527	0.000261919	0.000327446	0.000420122	0.000315921	0.00028823	0.000254619	0.000218299	0.000232796	0.000347403	0.000317989	0.000288338	0.000251026	0.000262379	0.000286283	0.000382401	0.000357843	0.000298644	0.000324074	0.000314118	0.000257727	0.000265338
973	84.1476	12.5637	0.000171257	0.000177545	0.000182473	0.000175303	0.000174101	0.00019794	0.00016963	0.000171401	0.000168068	0.00012672	0.000196394	0.000178938	0.000240217	0.000145265	0.000158255	0.000184253	0.000189952	0.000201328	0.000154658	0.000195899	0.000141271	0.000181012	0.000154955	0.000178528	0.000192834	0.000177553	0.000163308	0.000179305	0.000217808	0.00014835	0.000252931	0.000180461	0.000144396	0.000198404	0.00015757	0.00015778	0.000143591	0.000183501	0.000141574	0.000217678	0.000194096	0.000248246	0.000207584	0.00019705	0.0002366	0.000196441	0.000219718
81	56.1853	12.566	0.000610862	0.00060189	0.000747593	0.000582241	0.000656922	0.000637107	0.000653469	0.00058958	0.000628863	0.00057683	0.000656411	0.000679854	0.000739812	0.000533916	0.000579008	0.000644549	0.000690683	0.000657944	0.000784055	0.000721301	0.000547251	0.000638986	0.000498921	0.000511042	0.000581598	0.000584551	0.000556946	0.000729464	0.000868658	0.000774196	0.000956677	0.000632435	0.000696075	0.000729844	0.000822979	0.000662085	0.000556962	0.000611823	0.000455875	0.000736614	0.000828033	0.00082011	0.000809035	0.000687099	0.00101197	0.000766404	0.000810345
944	54.1684	12.5744	0.000207735	0.00019766	0.000138248	0.00015358	0.000229498	0.000203511	0.000178035	0.000186817	0.000158902	0.000126333	0.000211814	0.000165666	0.000196441	0.000228462	0.000170699	0.000187991	0.000206733	0.000160558	0.000171752	0.000211323	0.000195492	0.000172362	0.000205948	0.000143677	0.000210508	0.000225261	0.000169885	0.000186038	0.000254582	0.000179397	0.000182182	0.000218124	0.000157792	0.000184303	0.000176852	0.000194515	0.000122072	0.000171379	8.70086e-05	0.000217784	0.000233337	0.000182719	0.000112834	0.000201839	0.000207252	0.000149021	0.000201892
1270	70.1673	12.5879	0.000503815	0.000414323	0.000529751	0.000507533	0.000546652	0.00052073	0.000453394	0.000485934	0.00042231	0.000426935	0.000486657	0.000538682	0.000508877	0.00047352	0.00042991	0.000506082	0.000509284	0.000479425	0.000466721	0.000504921	0.000385179	0.000359624	0.00038758	0.000501423	0.00047957	0.000512784	0.000411795	0.000629758	0.000632149	0.000445754	0.000687027	0.00048154	0.000501654	0.000462022	0.000600004	0.000455041	0.000457208	0.000472062	0.000392342	0.000538939	0.000551881	0.000715094	0.000583476	0.000504654	0.000540015	0.000566816	0.000599953
1272	79.1069	12.5895	0.000289387	0.000282006	0.000368248	0.000263607	0.00029735	0.000297798	0.000281348	0.000319096	0.00018663	0.000280777	0.000314762	0.00031345	0.000308523	0.000224629	0.000296686	0.000313307	0.000318135	0.00030849	0.000320368	0.000308444	0.00020218	0.000325475	0.000185515	0.000282102	0.000267876	0.000250862	0.00023646	0.000323114	0.000285913	0.000303824	0.000395062	0.00028048	0.000240027	0.000318691	0.000316647	0.000295028	0.000263276	0.000285744	0.000252456	0.000381802	0.000361147	0.000346947	0.000328361	0.000312616	0.000319183	0.000314014	0.000316674
1269	69.1407	12.5974	0.000679128	0.000596068	0.000710235	0.000615698	0.000790222	0.000672042	0.000600174	0.00059795	0.000657185	0.000509748	0.000631652	0.000859114	0.000759037	0.000673071	0.000553208	0.000664765	0.000703399	0.000622596	0.00074037	0.000620659	0.00055649	0.000404643	0.000488857	0.000678037	0.000680455	0.000770993	0.000658095	0.000852429	0.000829104	0.000641666	0.000945449	0.000555168	0.000628561	0.000771911	0.000741529	0.000601145	0.000716178	0.000557361	0.000592067	0.00069696	0.000766657	0.000883647	0.000776616	0.00078106	0.000889214	0.000883304	0.000814808
410	83.1271	12.6004	0.000472345	0.000386096	0.000389229	0.000370065	0.00059028	0.000412414	0.000337321	0.000409093	0.000410072	0.000391461	0.000490034	0.000521152	0.000522808	0.000405561	0.000393115	0.000416932	0.000496696	0.000439826	0.000471939	0.000449634	0.000358829	0.000405742	0.000355623	0.000395446	0.000364657	0.000451482	0.000416549	0.000556548	0.00045201	0.000408133	0.000665034	0.000330001	0.000362933	0.00052056	0.000395855	0.00039868	0.000422804	0.000398778	0.000395915	0.000543718	0.000529432	0.000637823	0.000486929	0.00052553	0.000560102	0.000575395	0.000460392
70	55.1282	12.603	0.00133714	0.0011532	0.00150388	0.00144125	0.00159878	0.00133205	0.00124936	0.00119078	0.00138186	0.000971546	0.00156296	0.00167354	0.00139619	0.0014067	0.00117354	0.00134142	0.00145113	0.00139615	0.00144423	0.00152484	0.00118763	0.0012997	0.00107063	0.00125825	0.00133159	0.001418	0.00115298	0.00189571	0.001742	0.00156135	0.00215287	0.00114915	0.00122852	0.00160765	0.00156387	0.00141032	0.00139875	0.00119889	0.00123341	0.0018564	0.00147422	0.00203066	0.00183367	0.00159435	0.00202719	0.00158894	0.00148494
833	53.1286	12.6034	0.000367565	0.000213281	0.000306727	0.000311141	0.0003646	0.00033271	0.000227107	0.000279558	0.000301058	0.000261442	0.000243425	0.000338252	0.000295183	0.000272582	0.000276272	0.00028303	0.000263287	0.000274528	0.000280059	0.000290448	0.000244151	0.000282853	0.000226644	0.000256225	0.000262425	0.000298992	0.000246759	0.000349617	0.000350611	0.000278412	0.000399988	0.000264518	0.000290323	0.000286511	0.000308588	0.000251677	0.000258334	0.000234706	0.000227767	0.000354306	0.000387224	0.000392133	0.000304381	0.000334522	0.000325527	0.000285959	0.000306759
1405	60.1943	12.6041	5.29622e-05	7.52244e-05	6.62055e-05	5.75816e-05	8.4488e-05	5.69432e-05	6.88297e-05	7.49259e-05	8.01946e-05	6.28029e-05	8.23819e-05	9.4598e-05	8.47888e-05	9.14718e-05	7.84971e-05	5.60511e-05	6.72642e-05	8.36266e-05	6.5507e-05	0.000104507	7.11807e-05	6.21791e-05	5.87751e-05	6.69153e-05	5.415e-05	8.67679e-05	6.1723e-05	9.83397e-05	7.4066e-05	7.84732e-05	0.000123252	5.32547e-05	6.92296e-05	6.94058e-05	9.01862e-05	7.37396e-05	7.93238e-05	7.75117e-05	6.37487e-05	0.00011468	7.78336e-05	0.000131559	9.45963e-05	8.53205e-05	9.19463e-05	0.000100182	7.62483e-05
660	123.077	12.6043	0.000290779	0.000234896	0.000218269	0.000219507	0.000377774	0.000217456	0.000229728	0.000243409	0.000293355	0.000219927	0.00027768	0.000414473	0.000276343	0.000327987	0.00024694	0.000253804	0.000276157	0.000236219	0.000224595	0.000270321	0.000204457	0.000266971	0.000187493	0.000241316	0.000244288	0.000309012	0.000196734	0.000333227	0.000226008	0.000258748	0.000450486	0.000195019	0.000202421	0.000329494	0.000271308	0.000292235	0.000268817	0.000187467	0.000241702	0.000426565	0.000295319	0.000420992	0.000375909	0.000350357	0.000354874	0.000279722	0.000213412
210	68.1139	12.6043	0.000322902	0.000494	0.000234054	0.000269128	0.000422169	0.000263268	0.000253498	0.000270548	0.000364536	0.000178488	0.000322835	0.000386096	0.000297816	0.000320969	0.000236084	0.000266978	0.000326936	0.000315255	0.000292901	0.000281584	0.000262992	0.000482314	0.000224284	0.000240183	0.00023215	0.000355283	0.000261967	0.00039903	0.00033303	0.000246911	0.000391362	0.000249838	0.000200096	0.000270757	0.00033263	0.000248054	0.000313176	0.000312156	0.000250392	0.000387279	0.000437568	0.00052843	0.000378968	0.000417967	0.000427103	0.000312678	0.000290941
1090	109.055	12.6046	0.000103565	9.70602e-05	8.79737e-05	0.000100901	0.000151338	0.000106225	9.99218e-05	9.35929e-05	0.000104093	0.000104425	0.000126172	0.000145246	0.000110621	0.000106582	0.000100235	0.000110358	0.00010562	0.000116288	0.000109031	0.000118601	9.50602e-05	0.000116471	7.97422e-05	0.000125919	9.56834e-05	0.000113097	9.89432e-05	0.00012372	0.000147557	0.000124016	0.000150218	8.9354e-05	8.07125e-05	0.000125458	0.000133524	0.0001194	0.000127312	7.84525e-05	8.52579e-05	0.000134341	0.000102157	0.000143109	0.000114828	0.000106528	0.000107043	0.000111035	0.00010737
379	81.0526	12.6047	0.000441562	0.00031307	0.00037257	0.000326717	0.000459368	0.000299027	0.00031872	0.000385242	0.000440961	0.000289781	0.000449812	0.000553367	0.000364405	0.000437381	0.000342644	0.000360078	0.000409189	0.000403845	0.000371411	0.000368073	0.00035924	0.000397732	0.000303376	0.000350446	0.000371476	0.000416614	0.000266567	0.000558723	0.000404622	0.000443371	0.000592633	0.000368296	0.000322557	0.00043973	0.000409294	0.00040683	0.000391212	0.000332354	0.000357429	0.000530475	0.00044859	0.000580844	0.000425291	0.000380913	0.000569596	0.000487292	0.000378092
495	95.0575	12.6048	0.00038798	0.000299266	0.000342217	0.00034611	0.000476725	0.000370673	0.000299044	0.00032455	0.000491622	0.000341896	0.000397785	0.000442363	0.000374109	0.000410815	0.000357805	0.000328294	0.000416626	0.000438425	0.000382756	0.000445054	0.000348371	0.000354272	0.000338041	0.000365304	0.000372736	0.000421484	0.000299475	0.000514863	0.000390078	0.000400975	0.000529518	0.00033921	0.000330152	0.000460684	0.000412278	0.000386154	0.000427816	0.000321292	0.000315598	0.000563079	0.000360876	0.000659641	0.00045208	0.000440839	0.000507307	0.000452878	0.000379886
133	59.0957	12.6051	0.00268777	0.00222367	0.00213082	0.00200065	0.00337806	0.00212495	0.00184175	0.0021487	0.00290359	0.00170499	0.0024653	0.00379143	0.00230631	0.00273121	0.00222257	0.00208666	0.00273465	0.00235538	0.00216153	0.00264416	0.00228268	0.00208493	0.00193592	0.00233546	0.00209114	0.00273731	0.00228571	0.00323933	0.0019344	0.00259252	0.0038768	0.00199151	0.00187177	0.00277265	0.00261021	0.00274967	0.00267417	0.0019443	0.00196877	0.00358746	0.002399	0.00376258	0.00314889	0.00287834	0.00351189	0.00266086	0.002063
1231	58.1593	12.6051	0.000134223	9.5274e-05	8.53825e-05	8.17514e-05	0.00017336	0.000121832	0.000118106	0.000110271	0.000113727	7.29622e-05	0.000115311	0.000136408	0.000147483	0.000133584	9.43403e-05	0.000125206	0.000151102	0.000146636	0.000110986	0.000163468	0.000164775	0.000113936	9.28306e-05	0.000140983	0.000137292	0.000163099	0.000134732	0.00018595	9.49584e-05	0.000150356	0.000208299	0.000133219	0.000110732	0.000122156	0.000164129	0.000118502	0.000121117	0.000141521	0.000158894	0.000194366	0.000138751	0.000202365	0.000146578	0.000141147	0.000204418	9.78322e-05	0.000147958
196	67.0782	12.6053	0.000796269	0.0007576	0.00070598	0.000680582	0.00101431	0.000690649	0.000592241	0.00075374	0.000913227	0.000637198	0.000767803	0.000999236	0.000779105	0.000874651	0.000743653	0.000671005	0.000815686	0.000768292	0.000776097	0.000860651	0.000699854	0.000720879	0.000529815	0.000733217	0.000716513	0.000879672	0.00065688	0.00107763	0.000693283	0.000911673	0.00120045	0.000675466	0.000633947	0.000870542	0.000822399	0.000837682	0.000798757	0.000677697	0.000774637	0.00118029	0.000847254	0.00113772	0.000911441	0.000875276	0.00110551	0.000906307	0.000646242
390	82.0963	12.6056	0.000370276	0.000295592	0.000329631	0.000347269	0.000496976	0.000282161	0.000301849	0.000328254	0.000414313	0.00019915	0.000360646	0.000355327	0.000353508	0.000401645	0.000279511	0.000340858	0.000416668	0.00034778	0.000335112	0.000313771	0.000302948	0.000304465	0.000251322	0.000337874	0.000332395	0.000344028	0.000211415	0.000492048	0.000272221	0.000340592	0.000573963	0.000333991	0.000293579	0.000417217	0.000289136	0.000379202	0.000384864	0.000316682	0.000263309	0.000455894	0.00035332	0.000603314	0.000485861	0.00041859	0.000489433	0.000409007	0.00034755
1691	83.1017	12.7277	0.00228126	0.00176814	0.00183715	0.0018614	0.00187136	0.00237085	0.00170473	0.00135761	0.00153996	0.00189293	0.00193738	0.00173332	0.00184136	0.00245008	0.00143863	0.00144269	0.00147176	0.00158428	0.00189744	0.00209334	0.00187745	0.00127004	0.00250726	0.002279	0.00179029	0.00223628	0.00217812	0.00133005	0.00118684	0.00130513	0.000990915	0.00125544	0.00111378	0.00107762	0.000796405	0.00103272	0.0010704	0.00101375	0.00100349	0.00139866	0.00120069	0.00169206	0.000473256	0.00158431	0.000974759	0.00054116	0.000360574
1160	85.1647	12.7591	9.09486e-05	9.81546e-05	0.000101911	0.000101569	7.00207e-05	0.000128726	8.45754e-05	5.90062e-05	6.83352e-05	0.000125362	8.64592e-05	7.51983e-05	9.12302e-05	0.000111525	4.75113e-05	7.17575e-05	7.35233e-05	8.27577e-05	0.000102297	8.76024e-05	8.93771e-05	5.83111e-05	0.00012927	0.000126349	9.19715e-05	0.000116459	0.000108408	4.34504e-05	4.26439e-05	5.81427e-05	1.9356e-05	4.53208e-05	4.74401e-05	5.35844e-05	1.85977e-05	3.58001e-05	5.16076e-05	4.11277e-05	4.8921e-05	5.25172e-05	3.95939e-05	7.48672e-05	0.000150308	7.62409e-05	2.10365e-05	6.83142e-05	8.95419e-05
958	68.1471	12.7611	7.11403e-05	7.03033e-05	8.4679e-05	2.35308e-05	5.16321e-05	0.000105049	6.17445e-05	2.09982e-05	1.60869e-05	5.25587e-05	5.0159e-05	3.75883e-05	3.78279e-05	5.20295e-05	3.33186e-05	6.43515e-05	2.34364e-05	4.15391e-05	6.93252e-05	5.46173e-05	7.44106e-05	2.45642e-05	6.80187e-05	5.96047e-05	5.96155e-05	7.38575e-05	9.70876e-05	2.74302e-05	6.57013e-05	3.70579e-05	1.80428e-05	1.31262e-05	4.02688e-05	7.81878e-06	3.51728e-05	1.62259e-05	2.94274e-05	2.75162e-05	1.98892e-05	7.0332e-05	3.9634e-05	1.73341e-05	0.000113211	4.77561e-05	9.08108e-06	5.05609e-05	7.95475e-05
51	55.1269	12.7651	0.00158151	0.00129264	0.00123843	0.00375942	0.00104729	0.0038674	0.00346603	0.000897504	0.00101578	0.00274135	0.00394136	0.00113028	0.00379073	0.00459979	0.000924853	0.000839702	0.0010082	0.00115434	0.00138152	0.00397114	0.00142164	0.000676217	0.00380668	0.00384911	0.00374563	0.00426918	0.00323743	0.000751906	0.00328985	0.000819269	0.00292697	0.000721997	0.000658642	0.00278418	0.0024555	0.0024371	0.000548838	0.00233093	0.00260452	0.00338606	0.00294317	0.00093529	0.00521172	0.00104688	0.00265958	0.000848321	0.00114457
398	83.0921	12.7771	0.00174932	0.00133142	0.00141994	0.00147926	0.00165178	0.00194145	0.00130763	0.00116656	0.00141802	0.00150822	0.00175085	0.00152449	0.00160292	0.00207064	0.00117979	0.00125244	0.00130419	0.00141941	0.00140392	0.00171009	0.00149778	0.00114493	0.00214133	0.000988297	0.00138033	0.00180652	0.00183972	0.00133855	0.00119681	0.00115054	0.000989699	0.00128155	0.000953342	0.00108761	0.000806728	0.000270333	0.000304547	0.00100383	0.00116324	0.000409059	0.00121056	0.00161053	0.00215797	0.00143869	0.000951778	0.000433193	0.00138993
1832	73.1131	12.823	2.30687e-05	1.5718e-05	2.17651e-05	2.76503e-05	2.91203e-05	2.63199e-05	1.11415e-05	2.26936e-05	4.17551e-05	2.50137e-05	2.68548e-05	6.90064e-05	2.70316e-05	4.53332e-05	3.00079e-05	3.26592e-05	4.00686e-05	3.745e-05	3.16067e-05	2.26955e-05	3.65753e-05	1.04727e-05	4.77675e-05	3.17095e-05	2.183e-05	2.89183e-05	3.14124e-05	5.40301e-05	2.74565e-05	3.93613e-05	7.3883e-05	2.9658e-05	5.00198e-05	4.91887e-05	5.71095e-05	4.57624e-05	3.9028e-05	3.41683e-05	3.99408e-05	3.34063e-05	2.21809e-05	3.81903e-05	5.65026e-05	2.60031e-05	5.30068e-05	2.35893e-05	2.50871e-05
218	69.1031	12.8237	0.00382626	0.00307088	0.00310613	0.00313419	0.00278088	0.00433466	0.00289804	0.00104646	0.00248407	0.00354076	0.00316061	0.00328421	0.00288243	0.00429519	0.00236973	0.00209886	0.00248293	0.00262418	0.00331878	0.00360992	0.00336908	0.00175362	0.00490063	0.00396801	0.00332426	0.00398174	0.00398046	0.00244464	0.00237153	0.00217199	0.00155642	0.00189367	0.000661915	0.00193319	0.00139579	0.000660448	0.00199356	0.00183314	0.000743366	0.00247585	0.00211908	0.00287712	0.00464686	0.0031771	0.00173066	0.00235775	0.00282058
1171	111.092	12.8349	0.000769268	0.000667168	0.000694422	0.000601534	0.000576744	0.000866312	0.000646524	0.000446778	0.000506368	0.000754201	0.000660798	0.00054638	0.000633556	0.000904531	0.000426315	0.00042798	0.000250781	0.000565327	0.000654967	0.000714215	0.000687711	0.000340395	0.00105877	0.000844868	0.000736261	0.000836757	0.000818578	0.000273097	0.000104029	0.000388811	0.000119392	0.00036164	0.000284372	0.000252719	0.000128336	0.000255849	0.000267407	0.000256657	0.000279144	0.000367342	0.000309934	0.000237445	0.000847855	0.000486305	0.000162709	0.00042755	0.000564444
1394	57.1763	12.8384	0.00296146	0.00235083	0.00236762	0.00240883	0.00221981	0.00322972	0.00221026	0.00169554	0.00200789	0.00265325	0.00258449	0.00200419	0.00100092	0.00329816	0.00188047	0.00162485	0.00200165	0.00201612	0.00113867	0.00279838	0.00260008	0.000675077	0.0036934	0.00314017	0.00259695	0.00290523	0.00292247	0.00159335	0.00166515	0.000821679	0.000680519	0.000672097	0.00136754	0.000622864	0.000676833	0.00119265	0.000692458	0.000563022	0.00146375	0.00176521	0.000510798	0.00213441	0.00344963	0.0019282	0.00085516	0.00169425	0.00226195
235	70.1461	12.8387	0.00258457	0.00208793	0.00192657	0.00112161	0.000954677	0.00287804	0.00182578	0.000730228	0.000858822	0.00223148	0.00120593	0.000950413	0.00106744	0.00316201	0.000797767	0.000690908	0.000857237	0.000873677	0.0022864	0.00246897	0.00238389	0.00122848	0.00323226	0.00251763	0.00123811	0.00146287	0.00271443	0.00153594	0.00153852	0.000631796	0.000888008	0.00121352	0.000574437	0.00113244	0.00078886	0.00107629	0.00110968	0.00107268	0.00106489	0.00160943	0.000471433	0.00200016	0.00305624	0.000783348	0.000840411	0.000655945	0.00185564
1332	72.1461	12.8407	0.00016422	0.000127362	0.00013245	0.000131352	0.000123389	0.000177968	0.000135206	0.000103926	0.000143844	0.000132173	0.000113645	0.000209678	9.4566e-05	0.000154742	0.000104555	0.000104626	0.000127878	0.000129752	0.000146109	0.000159777	0.000134528	9.51826e-05	9.46906e-05	0.000149772	0.000121147	0.000117317	0.000135239	9.5144e-05	0.00010918	0.000120315	0.000189892	0.000120889	9.05052e-05	0.000100348	8.33693e-05	0.000103429	9.2704e-05	7.31079e-05	8.40409e-05	0.000107373	0.00011495	0.000132246	0.000172267	0.000110879	0.000131873	9.72194e-05	0.000130724
412	84.1279	12.8581	0.000982798	0.000495953	0.000854501	0.000829414	0.00084047	0.00112309	0.000857838	0.000615665	0.000747745	0.000939891	0.000866982	0.000753342	0.000821643	0.00129308	0.000321312	0.000300577	0.000327589	0.000656448	0.000438162	0.000956122	0.000969157	0.000522815	0.00127902	0.00112717	0.000485805	0.00110155	0.0010379	0.000466918	0.00022863	0.000528012	0.000253613	0.00062725	0.000225663	0.000370107	0.000218981	0.000164032	0.000403906	0.000164218	0.000227191	0.000261521	0.000189603	0.000325258	0.0012609	0.00037511	0.000299664	0.000614317	0.000809436
254	71.1364	12.8645	0.00182862	0.00138493	0.00075073	0.000708771	0.0006722	0.00205061	0.00132047	0.000523757	0.000621862	0.00154369	0.00148287	0.000579718	0.000725522	0.0021336	0.000563959	0.000486231	0.00104778	0.000631769	0.00158902	0.000933418	0.000865968	0.000409879	0.00227022	0.00191073	0.000780158	0.0019076	0.00191561	0.000787946	0.000751516	0.000891993	0.000313771	0.000883189	0.00070521	0.000566077	0.000297231	0.000580903	0.000627141	0.000530638	0.000375021	0.000468827	0.00068845	0.00108834	0.00215051	0.00059581	0.000397668	0.000997788	0.000657461
512	97.0636	12.8693	0.00019135	0.000159081	0.000382179	0.000339052	0.000127399	0.000224286	0.000142208	0.000268208	0.000146002	0.000144499	0.000136012	0.000126037	0.000161444	0.000327527	0.000320313	0.000285763	0.000278019	0.000306659	0.000402083	0.000345553	0.000349575	0.00024854	0.000245279	0.000182429	0.000159654	0.000417893	0.000221031	0.000230035	0.000250279	0.000234541	0.000128303	0.000241677	0.000245505	0.000171249	0.000177231	0.000206841	0.000187434	0.000176942	0.000211033	0.000275668	0.000233118	0.00026601	0.000216508	0.000268444	0.000205516	0.000128036	0.000143211
1410	82.0743	12.8757	0.000108074	0.000111111	0.000107867	0.000114512	0.000109016	0.000124587	0.000113101	7.80859e-05	6.24709e-05	0.000127146	9.26957e-05	9.07979e-05	0.000114731	0.000115616	4.72628e-05	0.000104438	5.40301e-05	0.000102209	9.95479e-05	9.47179e-05	0.000110872	6.63531e-05	0.000164977	8.39583e-05	0.000111976	0.000135755	0.000100663	9.62835e-05	5.69627e-05	7.49303e-05	6.09805e-05	7.9846e-05	6.75323e-05	8.19589e-05	7.1344e-05	5.2279e-05	5.63413e-05	4.82058e-05	5.93329e-05	7.52887e-05	7.20424e-05	0.000111794	0.000144892	9.34275e-05	4.7367e-05	6.82298e-05	9.65608e-05
1134	53.1487	12.88	0.000807684	0.000728039	0.000669529	0.000732605	0.000662153	0.000354135	0.000648171	0.000664715	0.00020533	0.000850391	0.000714467	0.000651324	0.000689124	0.000310107	0.000519964	0.000600417	0.000606401	0.000641286	0.000328304	0.000291853	0.000279035	0.000590177	0.000832502	0.000909955	0.000768183	0.00031008	0.000633748	0.000505706	0.00052536	0.000556341	0.000397088	0.000593588	0.000570313	0.000455192	0.000492906	0.000433341	0.000403462	0.00041251	0.00048128	0.000507834	0.000518154	0.000633442	0.000370616	0.000574325	0.000453751	0.000542918	0.000662606
88	56.1963	12.8843	0.000466587	0.00032591	0.000373347	0.000441208	0.000402805	0.000611853	0.000372372	0.000317697	0.000335989	0.000532453	0.000421265	0.000339331	0.000373425	0.000452149	0.000330118	0.000390993	0.000361162	0.000454586	0.000405928	0.000490919	0.000476176	0.000269969	0.000593799	0.00055161	0.000460557	0.00041413	0.000512193	0.000274403	0.000365377	0.000308129	0.000161882	0.000263286	0.000283097	0.000196033	0.000157466	0.000257489	0.00019845	0.000240918	0.000282326	0.000360172	0.000292326	0.000340489	0.000511574	0.00041743	0.00021696	0.000372631	0.000424088
1026	112.121	12.8844	0.00028111	0.000210819	0.000235006	0.000258113	0.000198216	0.000329427	0.000242504	0.000153443	0.000179056	0.000266868	0.00021535	0.000179694	0.000199071	0.000368629	0.0001503	0.000154796	0.000172826	0.000193517	0.000234103	0.000277021	0.000281211	0.000133687	0.000341285	0.000278451	0.000235854	0.000265093	0.000269883	0.000112367	8.41236e-05	0.000123921	3.30211e-05	0.000148719	0.000117311	7.15503e-05	3.73127e-05	6.88484e-05	0.000105559	8.96951e-05	0.000106015	0.00015135	8.99059e-05	0.000166665	0.00032584	0.00019017	6.68174e-05	0.000124712	0.000209069
203	67.1058	12.8851	0.000316118	0.000285752	0.000288207	0.000352738	0.000263201	0.000319849	0.000276014	0.000251832	0.000266815	0.000303357	0.000296673	0.000251292	0.000265668	0.000400887	0.000244488	0.000252036	0.000260462	0.000267662	0.000362879	0.00028778	0.00029586	0.000221221	0.000359081	0.000318025	0.000302251	0.000278601	0.000329286	0.000209925	0.000189205	0.000214555	0.00013465	0.000249619	0.000168128	0.000170877	0.000165991	0.000219506	0.000175014	0.000157486	0.000209125	0.00023545	0.000217906	0.000214295	0.000383867	0.000228764	0.000198863	0.000230054	0.000297172
1075	85.1395	12.8958	0.000189207	0.000200483	0.000151488	0.00014359	0.000151387	0.000194737	0.000165259	0.0001561	0.000160203	0.000199684	0.000183347	0.000183284	0.0001807	0.000236587	0.000182614	0.000159897	0.000130417	0.000149225	0.000237801	0.000197098	0.000233607	0.000164823	0.000217361	0.000220412	0.000205318	0.000222367	0.000239895	0.000132817	0.000119322	0.000112968	6.00092e-05	0.000107723	9.09949e-05	9.42656e-05	7.39235e-05	9.06056e-05	7.77514e-05	8.44947e-05	8.30803e-05	0.000134402	0.000112872	0.000125142	0.000192719	0.000150056	0.000120697	0.00014777	0.00017518
631	119.02	12.9198	0.00243014	0.00620314	0.00372836	0.00367509	0.0043548	0.00586808	0.00559049	0.00557861	0.00365619	0.00519076	0.00451639	0.00620248	0.00625946	0.0041401	0.00382517	0.00548767	0.00357008	0.00364093	0.00643498	0.00408248	0.00643026	0.00625992	0.00268509	0.00804779	0.00660715	0.00587858	0.00424458	0.00204571	0.00243907	0.0023888	0.00235648	0.00244104	0.00210451	0.00158284	0.00235166	0.00192026	0.00179013	0.00176341	0.00173954	0.00290493	0.0030043	0.00204063	0.00326275	0.00415073	0.00260764	0.00304349	0.00391544
640	120.039	12.9199	0.001895	0.00450448	0.002337	0.00264416	0.0034069	0.00403124	0.00427568	0.00422038	0.00283065	0.00389495	0.00355734	0.00480912	0.00449923	0.0031046	0.0028406	0.0040857	0.00225087	0.00241384	0.00486681	0.003186	0.00458867	0.00482737	0.00205627	0.00643117	0.00514668	0.00377876	0.00343321	0.00112396	0.00144037	0.001297	0.00145768	0.00151456	0.00157444	0.00113286	0.00154635	0.00145755	0.00098051	0.0010099	0.00116943	0.00223028	0.00195667	0.00134496	0.00235384	0.00252937	0.0020492	0.00229515	0.00232809
452	91.0294	12.9218	0.00477607	0.00868674	0.0051825	0.00513811	0.00693592	0.00788336	0.00624423	0.00646547	0.00569489	0.00755884	0.00578451	0.00753764	0.00819593	0.00626788	0.00551505	0.00713366	0.00472902	0.00511713	0.00673595	0.00623611	0.00736118	0.00868649	0.00409732	0.00908572	0.009259	0.00786651	0.00563472	0.00315586	0.00372511	0.00359716	0.00384028	0.00388357	0.00370633	0.00280805	0.00408306	0.00301183	0.00220151	0.00284522	0.00281779	0.00510445	0.00408575	0.00345941	0.00476823	0.00512577	0.00371498	0.00498475	0.00532794
467	92.1073	12.9243	0.00045034	0.000780058	0.0003927	0.000471123	0.000729308	0.00065463	0.000584664	0.000787575	0.000580721	0.000333896	0.000564551	0.000663867	0.000900223	0.000538976	0.000511146	0.000648995	0.000347943	0.000465548	0.000774087	0.000633581	0.000826507	0.000790413	0.000364103	0.000772783	0.000777633	0.000689296	0.000438045	0.000419479	0.000309827	0.000351427	0.000383638	0.000366431	0.000331297	0.000362518	0.000440498	0.00029325	0.000293848	0.000368305	0.000284602	0.000573782	0.000375285	0.000310049	0.000524478	0.000528776	0.000388611	0.000439553	0.000441847
175	65.0624	12.9263	0.00152042	0.00249394	0.00164793	0.00167649	0.00217385	0.00225965	0.00177264	0.00230627	0.00175441	0.002429	0.00201996	0.00214132	0.00249523	0.00171118	0.00183698	0.00204642	0.00147247	0.00162469	0.00239855	0.00214092	0.00220824	0.00255682	0.00132997	0.00275666	0.0025832	0.00243861	0.00194451	0.00107719	0.00126856	0.00125285	0.00123954	0.00143894	0.00127647	0.0010837	0.00112091	0.00112048	0.000810977	0.000994048	0.000989094	0.00164273	0.00132769	0.00134746	0.00163752	0.00180571	0.00127473	0.00169519	0.00170971
900	90.0556	12.9326	0.000123025	0.00039044	0.000150184	0.000194622	0.000271559	0.000270432	0.000223513	0.000286286	0.000192521	0.000308109	0.000261634	0.000317629	0.000300435	0.000220217	0.00021705	0.000271518	0.000151933	0.000158545	0.000280873	0.000284426	0.000306507	0.000329667	0.000158579	0.000323065	0.000334073	0.000316641	0.000197956	8.2188e-05	0.000130054	0.00013546	0.000169883	0.00013102	9.29847e-05	7.5993e-05	0.000163249	0.000111785	7.55299e-05	8.77363e-05	7.07705e-05	0.000181642	0.000113021	0.000123024	0.000162032	0.000180714	0.00013224	0.000197567	0.000135954
440	89.0175	12.9327	0.000597137	0.00108966	0.000619422	0.000624908	0.000903628	0.000965593	0.000841415	0.000870936	0.000771912	0.000896435	0.000798459	0.000856801	0.000985726	0.000794497	0.000711256	0.000973634	0.000645542	0.000646516	0.00102889	0.000805252	0.000969325	0.00107177	0.00051981	0.00109957	0.000967167	0.000884675	0.000811012	0.000485475	0.000531273	0.000471149	0.000524295	0.000555863	0.00051643	0.000361784	0.000516288	0.000432128	0.000300629	0.000376237	0.000420018	0.00067091	0.000651329	0.000471919	0.000633236	0.000688195	0.000526845	0.000708309	0.000780302
166	63.0943	12.9378	0.000937624	0.00159449	0.00105262	0.00101517	0.00129619	0.00155329	0.00116099	0.00146603	0.00122095	0.00127572	0.00133764	0.00142706	0.00165045	0.00108374	0.00110335	0.0013949	0.000983733	0.000936323	0.00160824	0.00134191	0.00146402	0.00146125	0.000843373	0.00164488	0.00167042	0.00134478	0.00114967	0.000728147	0.000788029	0.000767471	0.00096587	0.000840876	0.000699846	0.000644204	0.000797555	0.000677081	0.000507412	0.000584425	0.000603443	0.000965386	0.000867856	0.000856311	0.000971954	0.00118651	0.000863977	0.00117881	0.00106369
1141	64.2016	12.9408	0.000100559	0.00019378	9.41739e-05	6.25797e-05	0.000149986	0.000205189	0.000177896	0.000216826	0.000182179	0.000166274	0.000208566	0.000255785	0.000258602	9.57692e-05	0.000148164	0.000174192	0.000116992	0.000148735	0.000184305	0.000144873	0.000218221	0.000186212	0.000116706	0.0002258	0.00021322	0.000182873	0.000151865	7.95492e-05	6.34065e-05	9.63864e-05	0.00011215	0.000105866	9.19454e-05	8.00163e-05	0.000113883	4.6749e-05	6.28963e-05	6.65148e-05	6.95555e-05	0.000102726	7.01397e-05	5.31422e-05	0.000128202	6.84808e-05	0.000107058	0.000116069	0.000135887
849	62.0521	12.9408	0.000431879	0.000583038	0.000401403	0.000313002	0.000553686	0.000504488	0.000318086	0.000595588	0.000388099	0.000392542	0.000382361	0.00065145	0.000711916	0.00037561	0.000456291	0.000399481	0.000382302	0.000366935	0.000581412	0.000413314	0.000590299	0.000574595	0.000357418	0.000668459	0.000707951	0.000487237	0.000425835	0.000244729	0.000243631	0.000312655	0.000277922	0.000293637	0.000352004	0.000262512	0.000338134	0.00024398	0.000241753	0.000213625	0.000208865	0.000411139	0.000411615	0.000381789	0.000334926	0.000396063	0.000339852	0.000381241	0.000437588
1246	86.0651	12.9428	0.000126465	0.000215484	0.000144472	0.000157138	0.000193998	0.000203934	0.000174794	0.000162173	0.000159943	0.000195924	0.000163265	0.000169041	0.000225511	0.00015905	0.000127155	0.000175733	0.000121818	0.000163791	0.000200879	0.000200126	0.000204987	0.000235583	0.000123707	0.00024288	0.000255868	0.000190485	0.000169246	7.17496e-05	0.000100352	0.000110025	0.00011041	0.000121169	0.000132891	9.45018e-05	8.96918e-05	9.944e-05	7.82956e-05	9.34635e-05	8.87078e-05	0.000130432	0.000121097	0.000113627	0.000130881	0.000140982	0.000121778	0.000140684	0.000162486
857	66.1508	12.948	0.000116453	0.000183954	0.000115714	0.000155844	0.000167577	0.000213091	0.000175326	0.000197926	0.000160372	0.00015621	0.000155117	0.00016718	0.000236486	0.000157232	0.000136275	0.000187835	0.000149241	0.000167708	0.000196692	0.00020187	0.000182785	0.00021573	0.000130788	0.000213349	0.000245572	0.000165142	0.000173243	9.5813e-05	0.000106161	0.000106749	0.000124637	0.000123752	0.000158653	9.52261e-05	0.000106573	0.000111926	7.30012e-05	0.000105639	8.09421e-05	0.000142496	0.000122161	9.63235e-05	0.000152655	0.000157271	0.00014038	0.000178949	0.000110202
848	61.0217	12.956	0.000231801	0.000226434	0.000213086	0.000244669	0.000173071	0.000334576	0.000264119	0.00021032	0.000268029	0.000187728	0.00022175	0.000267778	0.000273221	0.000249655	0.000239713	0.000242548	0.000244445	0.000239701	0.000247171	0.000154527	0.000266517	0.00023104	0.0002058	0.000310273	0.000305449	0.000151893	0.000208967	0.000173471	0.000204535	0.000191456	0.000192177	0.000195233	0.000231412	0.000152796	0.000185496	0.000146579	0.000153933	0.000150103	0.000157724	0.000191165	0.00021735	0.000164106	0.000218517	0.000241289	0.000203511	0.000275626	0.000242932
1815	87.0602	12.9659	0.000171007	0.000241948	0.000154342	0.00019479	0.000220074	0.000217093	0.000191972	0.000198535	0.000162743	0.000191021	0.000173263	0.000193892	0.000232831	0.000189536	0.000195771	0.000192981	0.00016779	0.000171656	0.000254279	0.000185323	0.000194805	0.000238288	0.000151935	0.000199567	0.000248426	0.000222413	0.000182346	0.000157003	0.000160219	0.000125504	0.000183284	0.000167975	0.000160046	0.000129007	0.000223343	0.000141218	0.000115847	0.000132948	0.000119461	0.000178234	0.000162046	0.000133617	0.000164884	0.000194031	0.000190139	0.000190661	0.000171931
4	50.1197	12.9706	0.00068771	0.00110368	0.000715905	0.00065357	0.000785268	0.00105599	0.000860303	0.000948631	0.000766413	0.000880936	0.000819046	0.000981545	0.00116769	0.000793658	0.000781077	0.000877489	0.000685672	0.000733815	0.000858279	0.000895815	0.000946975	0.000793091	0.000570108	0.00106623	0.00102763	0.000825543	0.000846015	0.000490378	0.000705352	0.000480162	0.00068082	0.000549647	0.000688441	0.000600127	0.000525731	0.000495334	0.000422637	0.000386877	0.000489808	0.000705356	0.000639056	0.00041593	0.00075556	0.000696609	0.000714384	0.000662338	0.000651191
308	74.0559	12.977	0.000316396	0.000441887	0.000305359	0.00030917	0.000377348	0.000381726	0.000385157	0.000440931	0.000314908	0.000366638	0.000368367	0.000409025	0.000431506	0.000292374	0.000366515	0.000416448	0.000306163	0.000385353	0.000282207	0.000384397	0.000365867	0.000440661	0.000188707	0.00042829	0.00046612	0.000341229	0.000304627	0.000250101	0.000266962	0.000220696	0.000184184	0.000271493	0.000265042	0.000248966	0.000248392	0.000253475	0.000132245	0.000254186	0.000206924	0.000292773	0.000346211	0.000247356	0.000352151	0.000308482	0.000312009	0.000307087	0.000279312
965	75.0598	12.9822	0.000213476	0.000331791	0.000192123	0.00023092	0.000254737	0.00021228	0.000225687	0.000333483	0.000184831	0.000296914	0.000273073	0.000247369	0.000248497	0.000195081	0.000244778	0.000253229	0.000189796	0.000218571	0.000298532	0.000215348	0.000251112	0.00024831	0.000177974	0.000290849	0.0002557	0.000248681	0.000198971	0.000218296	0.000142456	0.000210888	0.000254386	0.000171122	0.000229179	0.000177662	0.000171879	0.0002168	0.000114316	0.00019449	0.000130347	0.000200201	0.000255892	0.000209567	0.000177642	0.000247044	0.000179823	0.000248209	0.000163375
13	51.1488	12.9899	0.00129548	0.00174771	0.00138149	0.00136863	0.0015637	0.00167601	0.00148489	0.00158301	0.00146259	0.00166637	0.00147286	0.00175361	0.00182741	0.00150313	0.00153303	0.00152302	0.00121484	0.00134056	0.0017252	0.00161984	0.00159204	0.0018084	0.00109577	0.00190722	0.00162895	0.00150565	0.00139902	0.00102256	0.00102788	0.00104465	0.00118702	0.00116761	0.00117278	0.0010617	0.00100661	0.000979365	0.000735145	0.000802057	0.000918048	0.00137574	0.00107788	0.00100117	0.00117363	0.00128806	0.00129887	0.00126648	0.00134739
829	52.1674	12.9901	0.000261874	0.000281638	0.000286646	0.000232408	0.000285281	0.000299002	0.000197358	0.00033497	0.00021891	0.000245869	0.000250775	0.000315011	0.000311606	0.000192116	0.000208313	0.000237828	0.000206777	0.00024962	0.000316573	0.000245919	0.000248402	0.000344397	0.000228452	0.000351496	0.000374769	0.000244137	0.000230765	0.000283977	0.000164806	0.000170648	0.000232607	0.000219924	0.000147088	0.00014373	0.000206632	0.000180983	0.000192926	0.000157261	0.000143435	0.000224714	0.000287508	0.000180748	0.000193401	0.000150683	0.000145548	0.000220523	0.00018877
655	122.102	12.9939	0.000177606	0.000202143	0.000209721	0.000171974	0.000232654	0.000166862	0.000203832	0.000256368	0.000178692	0.000238534	0.000195898	0.000178074	0.000247065	0.000156117	0.000202732	0.000196526	0.000207031	0.000196876	0.000201855	0.000218149	0.000223257	0.000193398	0.000172594	0.000214163	0.000201289	0.000172801	0.000179043	0.000159254	0.000198975	0.000195192	0.000210808	0.000209205	0.000184353	0.000195238	0.000228157	0.000173435	0.000168568	0.00016015	0.000141747	0.000213551	0.000245561	0.000183664	0.000170634	0.00019934	0.000205916	0.000203365	0.000198105
615	115.016	12.9943	0.000371001	0.000344906	0.00037869	0.000337833	0.000360386	0.000318075	0.000352265	0.000410116	0.000390836	0.000382273	0.000376665	0.000347689	0.000388394	0.000308331	0.000395648	0.000403038	0.000340551	0.000404878	0.000346732	0.000376911	0.00027737	0.000363895	0.000302472	0.00031412	0.000324774	0.000284646	0.000306961	0.000377852	0.00039224	0.000290762	0.000419844	0.000345521	0.000384789	0.000346368	0.000418636	0.000337225	0.000304629	0.000340895	0.000292954	0.000449345	0.000435619	0.000371345	0.000350459	0.000377408	0.000428329	0.000437315	0.000418802
625	117.029	12.9945	0.000705667	0.000735751	0.000711694	0.000713698	0.000759766	0.000606883	0.000792091	0.000877397	0.00070403	0.000723212	0.000663947	0.00063379	0.000808654	0.000629701	0.000774229	0.00073068	0.000809541	0.00081486	0.000810863	0.000781703	0.000582578	0.000854996	0.00057843	0.000555764	0.000763318	0.000606935	0.000632443	0.000744235	0.000757198	0.000662181	0.0007694	0.000735985	0.000765069	0.000796536	0.000853255	0.000696569	0.000590825	0.000683509	0.000517081	0.000798127	0.000890132	0.000772536	0.000589348	0.00068976	0.000871909	0.000887187	0.000770826
643	121.047	12.9945	0.00237711	0.0023815	0.00226296	0.0023517	0.00239549	0.00245986	0.00246609	0.00247532	0.00219595	0.00254464	0.00233023	0.00215507	0.00256677	0.00201311	0.00203559	0.00234213	0.00230041	0.00207247	0.00254381	0.00233523	0.00235325	0.00280986	0.00209465	0.00284876	0.00281653	0.00211348	0.00217384	0.00194988	0.00217513	0.00218447	0.0023444	0.00227393	0.00224437	0.00211328	0.00255544	0.00222456	0.00189949	0.00181479	0.00174246	0.00232201	0.00288759	0.00205429	0.0020209	0.00228096	0.002523	0.00252666	0.00235139
546	103.028	12.9947	0.000520691	0.000525295	0.000491524	0.000543676	0.000451422	0.000544808	0.000522349	0.000526456	0.000509212	0.000532549	0.000569007	0.000442503	0.000536988	0.000415285	0.000567027	0.000532651	0.000465648	0.000518691	0.000572356	0.000470553	0.0004311	0.000692451	0.000308545	0.000437755	0.000447177	0.00039788	0.000419559	0.000505228	0.000619559	0.000404776	0.000614078	0.000540802	0.000567319	0.000554476	0.000564395	0.000506843	0.000444103	0.000493331	0.000421337	0.000551774	0.000495261	0.00039475	0.000491575	0.000570469	0.000580247	0.000514548	0.000578917
629	118.078	12.9948	0.000568057	0.000565785	0.000803715	0.000728164	0.000588054	0.000587618	0.000735404	0.000821398	0.00065692	0.000821871	0.000746036	0.000637344	0.000638306	0.000617589	0.000638353	0.00081404	0.000729843	0.000884525	0.000660814	0.000646324	0.000566746	0.000580643	0.000599146	0.000540715	0.000805468	0.000577781	0.000556733	0.000771507	0.00074275	0.000501928	0.000750664	0.000684526	0.000636254	0.000764567	0.000867119	0.000695471	0.000628854	0.000600496	0.000545317	0.000620944	0.000998329	0.000675764	0.000563056	0.000748087	0.000828392	0.000723353	0.000712286
542	102.018	12.9952	0.000122806	0.000110481	0.000187197	0.000158336	0.000122246	0.000126912	0.000122084	0.000202115	0.000129918	0.000180481	0.000119469	0.000139797	0.000145924	0.000131547	0.000141672	0.000127899	0.000149056	0.000135383	0.000143768	0.000104971	0.000113358	0.000161909	0.000152078	0.000136344	0.000151492	0.000147611	0.000122507	0.000178982	9.80654e-05	0.000166097	0.000184554	0.000137604	0.000175999	0.000130756	0.000147693	0.000135531	0.000127503	0.000131091	0.000117596	0.000147625	0.000243891	0.000179659	0.000128564	0.000149945	0.000159722	0.000187608	0.000163409
346	77.0194	12.9954	0.00128406	0.00133209	0.00145873	0.00121603	0.00121788	0.00142168	0.0013604	0.00150946	0.00136603	0.00139148	0.00126091	0.00119225	0.00155779	0.00124549	0.00121412	0.00119871	0.0012627	0.00123325	0.00128563	0.00142588	0.00130638	0.0014512	0.00114979	0.0012583	0.00146493	0.00133495	0.00127536	0.00127887	0.00130157	0.00119422	0.00131125	0.00115846	0.00145593	0.00132869	0.00122428	0.00119051	0.00106637	0.00111396	0.000973859	0.00129143	0.00142871	0.0011493	0.00114761	0.00108912	0.00150082	0.00127549	0.00142962
[truncated: 673 more rows]
[truncated: 56 more columns]

## Sheet: In vitro RCC - VCCs
row ID	row m/z	row retention time	769-P_n10	769-P_n11	769-P_n12	769-P_n13	769-P_n14	769-P_n1	769-P_n2	769-P_n3	769-P_n4	769-P_n5	769-P_n6	769-P_n7	769-P_n8	769-P_n9	786-O_n10	786-O_n11	786-O_n12	786-O_n13	786-O_n14	786-O_n1	786-O_n2	786-O_n3	786-O_n4	786-O_n5	786-O_n6	786-O_n7	786-O_n8	786-O_n9	ACHN_n10	ACHN_n11	ACHN_n12	ACHN_n1	ACHN_n2	ACHN_n3	ACHN_n4	ACHN_n5	ACHN_n6	ACHN_n7	ACHN_n8	ACHN_n9	HK-2_n10	HK-2_n11	HK-2_n12	HK-2_n1	HK-2_n2	HK-2_n3	HK-2_n4
[truncated: 1,484 more rows]
[truncated: 58 more columns]
